# Supplementary material for: Metabolic syndrome is associated with incidence of deep cerebral microbleeds
Source: PLoS One. 2018 Mar 8;13(3):e0194182. doi: 10.1371/journal.pone.0194182 (PMC5843289; doi:10.1371/journal.pone.0194182)
Supplement: S1 Table — (XLSX) [file pone.0194182.s001.xlsx]

## Sheet: METS and CMBs plos one revised最
follow-up period (year)	Age	Sex (male:1, female:0)	Mets (yes:1, no:0)	Mets elevated blood pressure (yes:1, no:0)	Mets dyslipidemia (yes:1, no:0)	Mets elevated fasting glucose (yes:1, no:0)	Mets increased BMI (yes:1, no:0)	Mets compnents	hypertension (yes:1, no:0)	diabetes mellitus (yes:1, no:0)	hyperlipidemia (yes:1, no:0)	systlic blood pressure	diastolic blood pressure	fasting plasma glucose	BMI	TG	HDL	TC	LDL	smoking (yes:1, no:0)	drinking (yes:1, no:0)	deep CMBs (baseline) (yes:1, no:0)	infratentorial CMBs (baseline) (yes:1, no:0)	deep or infratentorial CMBs (baseline) (yes:1, no:0)	lobar CMBs (baseline) (yes:1, no:0)	strictly lobar CMBs (baseline) (yes:1, no:0)	any CMBs (baseline) (yes:1, no:0)	deep or infratentorial CMBs (follow-up) (increase:1, no change:0)	strictly lobar CMBs (follow-up) (increase:1, no change:0)	any CMBs (follow-up) (increase:1, no change:0)
7.33333	32	0	0	0	0	0	0	0	0	0	0	112	60	89	19.94	45	76	218	133	0	0	0	0	0	0	0	0	0	0	0
6.91667	35	1	0	0	0	0	0	0	0	0	0	120	76	95	19.75	65	47	186	126	0	0	0	0	0	0	0	0	0	0	0
2	37	1	0	0	0	0	0	0	0	0	0	101	71	96	18.87	62	49	165	103.6	0	0	0	0	0	0	0	0	0	0	0
2.08333	38	1	0	0	1	1	0	2	0	0	0	124	65	111	24.83	171	47	216	134.8	0	1	0	0	0	0	0	0	0	0	0
1.91667	38	1	0	0	0	0	0	0	0	0	0	102	57	84	20.82	32	75	190	108.6	0	1	0	0	0	0	0	0	0	0	0
6	39	0	1	1	1	0	1	3	0	0	0	137	85	81	33.43	169	48	183	101.2	0	0	1	0	1	0	0	1	0	0	0
6.08333	39	0	0	0	0	0	0	0	0	0	0	100	59	91	18.62	47	79	151	62.6	0	0	0	0	0	0	0	0	0	0	0
4.16667	39	1	0	0	0	0	0	0	0	0	0	112	70	96	21.09	66	79	160	67.8	0	0	0	0	0	0	0	0	0	0	0
3.91667	39	0	0	0	0	0	0	0	0	0	0	95	56	91	20.9	84	59	202	126.2	0	0	0	0	0	0	0	0	0	0	0
2	39	1	0	0	1	0	1	2	0	0	1	123	80	97	25.89	180	52	313	225	0	0	0	0	0	0	0	0	0	0	0
11	40	1	1	1	1	0	1	3	0	0	0	134	80	101	26.18	154	50	192	111.2	0	1	0	0	0	0	0	0	0	0	0
5.91667	40	1	0	1	1	0	0	2	0	0	0	136	86	89	24.22	200	49	182	93	0	0	0	0	0	0	0	0	0	0	0
7	41	1	0	0	0	0	0	0	0	0	0	104	54	87	22.15	77	49	169	104.6	0	0	0	0	0	0	0	0	0	0	0
6.08333	41	1	0	1	0	0	0	1	1	0	0	143	87	90	23.91	134	47	194	120.2	0	1	0	0	0	0	0	0	0	0	0
0.916667	41	1	0	0	0	0	0	0	0	0	1	123	65	78	20.81	109	96	299	181.2	0	0	0	0	0	0	0	0	0	0	0
5.58333	42	1	0	1	0	0	0	1	0	0	1	132	71	104	22.04	123	65	266	176.4	1	0	0	0	0	0	0	0	0	0	0
2.08333	42	1	0	1	1	1	0	3	0	1	1	131	74	138	23.71	280	56	261	149	1	1	0	0	0	0	0	0	0	0	0
2	42	1	0	0	0	0	0	0	0	0	0	119	75	92	24.08	140	41	163	94	1	1	0	0	0	0	0	0	0	0	0
7.16667	43	1	0	1	0	0	0	1	0	0	0	135	75	88	20.91	37	74	207	125.6	0	1	0	0	0	0	0	0	0	0	0
4.16667	43	1	0	0	0	0	0	0	1	0	0	124	73	90	20.99	73	80	196	101.4	1	1	0	0	0	0	0	0	0	0	0
3.58333	43	1	0	0	1	0	1	2	1	0	0	127	80	96	31.81	174	42	192	115.2	0	0	0	0	0	0	0	0	0	0	0
2	43	1	0	0	0	0	0	0	0	0	0	111	61	94	20.14	111	52	160	85.8	0	0	0	0	0	0	0	0	0	0	0
9.16667	44	1	0	1	0	0	1	2	0	0	1	132	60	97	25.99	111	54	239	162.8	0	0	0	0	0	0	0	0	0	0	0
7.5	44	1	0	0	0	0	0	0	0	0	1	127	71	100	24.32	122	63	286	198.6	0	1	0	0	0	0	0	0	0	0	0
6.08333	44	1	0	1	1	0	0	2	0	0	0	135	83	91	24.95	174	51	207	121.2	1	1	0	0	0	0	0	0	0	0	0
4.25	44	0	0	0	0	0	0	0	0	0	0	111	67	87	23.92	44	60	195	126.2	0	0	0	0	0	0	0	0	0	0	0
4	44	1	0	1	0	1	0	2	1	1	1	147	80	132	24.86	143	61	243	153.4	1	1	0	0	0	0	0	0	0	0	0
3.75	44	0	0	0	0	0	0	0	0	0	0	96	57	80	25.31	64	68	215	134.2	0	0	0	0	0	0	0	0	0	0	0
1.5	44	0	0	0	0	0	0	0	0	0	1	114	57	97	21.72	93	85	241	137.4	0	0	0	0	0	0	0	0	0	0	0
13.6667	45	1	0	0	0	0	0	0	0	0	0	120	79	87	24.51	70	62	186	110	1	0	0	0	0	0	0	0	0	0	0
11.5833	45	1	0	0	0	0	1	1	0	0	1	123	78	100	26.64	106	62	228	144.8	1	0	0	0	0	0	0	0	0	0	0
10.25	45	1	0	0	1	0	0	1	0	0	1	106	57	103	20.68	158	70	228	126.4	0	0	0	0	0	0	0	0	0	0	0
7.91667	45	1	0	0	0	0	0	0	0	0	0	121	81	94	20.37	72	73	203	115.6	0	0	0	0	0	0	0	0	0	0	0
3.75	45	1	0	0	0	0	0	0	0	0	0	115	69	92	22.51	82	58	176	101.6	0	0	0	0	0	0	0	0	0	0	0
7.83333	46	1	1	1	1	0	1	3	1	0	0	142	84	92	27.95	246	34	207	123.8	1	0	1	0	1	0	0	1	0	0	0
12.1667	46	1	0	0	0	0	1	1	0	0	1	106	69	96	26.72	102	54	251	176.6	0	0	0	0	0	0	0	0	0	0	0
5.16667	46	1	0	1	0	0	0	1	0	0	0	138	75	100	24	85	53	196	126	1	1	0	0	0	0	0	0	0	0	0
3.83333	46	1	1	1	1	0	1	3	1	0	0	136	100	103	26.31	345	33	219	117	0	0	0	0	0	0	0	0	0	0	0
3.66667	46	1	0	0	0	0	0	0	0	0	1	126	79	101	23.44	83	62	254	175.4	0	0	0	0	0	0	0	0	0	0	0
2.66667	46	1	0	0	1	0	1	2	0	0	0	113	71	92	25.4	151	29	166	106.8	1	1	0	0	0	0	0	0	0	0	0
1.66667	46	1	0	0	1	0	0	1	0	0	1	128	82	97	21.26	160	59	255	164	0	1	0	0	0	0	0	0	0	0	0
1	46	1	0	0	1	0	1	2	0	0	1	129	84	102	25.52	330	60	220	94	0	0	0	0	0	0	0	0	0	0	0
5.75	47	0	0	1	0	0	0	1	0	0	0	130	69	102	24.78	90	57	189	114	0	0	0	0	0	0	0	0	0	0	0
5.25	47	1	0	0	0	0	0	0	0	0	0	113	74	98	22.51	131	64	191	100.8	0	0	0	0	0	0	0	0	0	0	0
3.58333	47	0	0	0	0	0	0	0	0	0	0	124	67	96	19.17	48	84	179	85.4	0	0	0	0	0	0	0	0	0	0	0
3.25	47	1	0	0	0	0	0	0	0	0	1	128	80	86	23.23	83	73	253	163.4	0	0	0	0	0	0	0	0	0	0	0
1.91667	47	0	0	1	0	0	0	1	0	0	0	135	79	88	23.13	47	57	172	105.6	0	0	0	0	0	0	0	0	0	0	0
1.33333	47	1	0	0	0	0	0	0	0	0	0	127	76	95	22.72	47	100	184	74.6	0	0	0	0	0	0	0	0	0	0	0
0.75	47	1	0	1	1	0	0	2	1	0	0	132	90	102	22.44	228	55	218	117.4	0	1	0	0	0	0	0	0	0	0	0
8.25	48	0	0	0	0	0	0	0	0	0	0	106	73	99	21.57	58	83	166	71.4	0	0	0	0	0	0	0	0	0	0	0
7.33333	48	1	0	0	0	0	0	0	1	0	0	125	78	100	22.98	89	43	182	121.2	0	1	0	0	0	0	0	0	0	0	0
3.83333	48	1	0	0	1	0	1	2	0	0	0	114	75	100	25.52	121	37	195	133.8	0	1	0	0	0	0	0	0	0	0	0
1	48	1	0	0	1	0	0	1	0	0	0	117	66	79	23.77	232	51	214	116.6	1	1	0	0	0	0	0	0	0	0	0
8.66667	49	0	0	0	0	0	0	0	0	0	1	116	68	90	20.13	48	71	221	140.4	0	0	0	0	0	0	0	0	0	0	0
7.83333	49	1	0	1	1	0	0	2	0	0	0	108	87	88	24.36	212	55	190	92.6	0	1	0	0	0	0	0	0	0	0	0
7.58333	49	1	1	1	0	1	1	3	1	1	1	157	87	127	26.67	125	46	225	154	1	0	0	0	0	0	0	0	0	0	0
6.41667	49	1	0	0	1	0	0	1	0	0	1	118	84	92	23.77	209	81	227	104.2	0	0	0	0	0	0	0	0	0	0	0
6	49	1	0	0	1	0	0	1	0	0	1	119	69	95	22.14	411	48	233	102.8	1	1	0	0	0	0	0	0	0	0	0
5.33333	49	0	0	0	0	0	0	0	0	0	1	111	70	85	23.11	64	67	229	149.2	0	0	0	0	0	0	0	0	0	0	0
5	49	1	0	1	1	1	0	3	1	1	0	154	89	128	24.1	215	60	214	111	0	1	0	0	0	0	0	0	0	0	0
2.83333	49	0	0	0	0	0	0	0	0	0	1	110	61	96	25.72	77	66	223	141.6	0	0	0	0	0	0	0	0	0	0	0
1	49	1	0	0	0	1	0	1	0	0	0	106	64	117	24.55	96	51	208	137.8	0	0	0	0	0	0	0	0	0	0	0
8.25	50	0	0	0	0	0	0	0	0	0	0	114	72	98	20.32	108	60	177	95.4	0	0	0	0	0	0	0	0	0	0	0
8	50	1	0	1	1	0	0	2	1	0	0	146	99	103	23.71	159	42	197	123.2	0	0	0	0	0	0	0	0	0	0	0
4.83333	50	0	0	0	0	0	0	0	0	0	1	126	77	103	20.86	85	55	223	151	0	0	0	0	0	0	0	0	0	0	0
3.41667	50	0	0	1	0	0	0	1	1	0	0	164	84	94	22.73	80	69	198	113	0	0	0	0	0	0	0	0	0	0	0
2.91667	50	1	0	1	0	1	0	2	1	0	0	156	102	110	21.37	66	65	156	77.8	0	1	0	0	0	0	0	0	0	0	0
1.16667	50	1	0	0	1	0	1	2	1	0	1	120	63	94	26.04	219	48	215	123.2	1	1	0	0	0	0	0	0	0	0	0
1	50	1	0	0	0	0	1	1	0	0	0	127	68	106	27.4	121	45	169	99.8	1	1	0	0	0	0	0	0	0	0	0
12.6667	51	0	0	1	0	0	0	1	1	0	1	144	82	83	23.11	75	56	224	153	0	0	0	0	0	0	0	0	0	0	0
7.75	51	0	0	0	0	0	0	0	0	0	0	114	70	88	20.43	50	84	204	110	0	0	0	0	0	0	0	0	0	0	0
7.75	51	1	1	1	1	0	1	3	1	0	1	147	94	88	26.83	286	56	276	162.8	1	0	0	0	0	0	0	0	0	0	0
6.33333	51	1	0	0	0	0	0	0	1	0	0	120	68	109	24.09	131	51	216	138.8	0	0	0	0	0	0	0	0	0	0	0
3.08333	51	1	1	1	0	1	1	3	1	0	0	144	79	121	29.4	137	45	179	106.6	0	0	0	0	0	0	0	0	0	0	0
1.08333	51	1	1	1	1	0	1	3	1	0	0	142	88	102	30.07	196	45	219	134.8	1	1	0	0	0	0	0	0	0	0	0
1	51	0	0	0	0	0	0	0	0	0	1	121	71	100	21.5	77	60	221	145.6	0	0	0	0	0	0	0	0	0	0	0
12.0833	52	1	0	1	0	1	0	2	1	1	1	143	92	136	21.01	74	85	251	151.2	0	0	0	0	0	0	0	0	0	0	0
11.5833	52	1	0	0	0	0	0	0	0	0	1	110	72	91	23.14	92	51	231	161.6	1	0	0	0	0	0	0	0	0	0	0
10.25	52	0	0	1	0	0	0	1	0	0	0	138	69	94	22.64	43	64	213	140.4	0	0	0	0	0	0	0	0	0	0	0
10	52	1	0	0	0	0	0	0	0	0	1	129	67	91	21.51	85	49	229	163	0	0	0	0	0	0	0	0	0	0	0
10	52	1	1	0	1	1	1	3	1	0	0	119	72	114	26.66	212	53	185	89.6	0	0	0	0	0	0	0	0	0	0	0
9.83333	52	0	0	0	0	0	0	0	0	0	0	122	63	89	18.48	83	59	211	135.4	0	0	0	0	0	0	0	0	0	0	0
9.66667	52	0	0	0	0	0	0	0	0	0	1	107	66	97	18.13	64	84	259	162.2	0	0	0	0	0	0	0	0	0	0	0
8.83333	52	1	0	0	1	0	0	1	0	0	0	121	81	102	23.77	183	44	161	80.4	1	0	0	0	0	0	0	0	0	0	0
7.16667	52	0	0	0	0	0	0	0	0	0	0	90	60	84	21.73	67	53	171	104.6	0	0	0	0	0	0	0	0	0	0	0
6.83333	52	1	0	1	0	0	1	2	0	0	0	130	80	107	25.71	81	47	193	129.8	0	0	0	0	0	0	0	0	0	0	0
6.5	52	1	0	1	0	0	1	2	1	0	0	165	109	105	26.98	112	58	216	135.6	0	0	0	0	0	0	0	0	0	0	0
5	52	0	0	0	0	0	0	0	1	0	0	121	74	73	20.07	96	79	176	77.8	0	0	0	0	0	0	0	0	0	0	0
2.91667	52	1	0	1	1	0	0	2	0	0	1	135	77	107	23.8	223	70	278	163.4	0	1	0	0	0	0	0	0	0	0	0
2.25	52	1	0	0	1	0	1	2	0	0	1	111	60	87	26.82	200	45	252	167	0	0	0	0	0	0	0	0	0	0	0
2.08333	52	0	0	0	0	0	0	0	0	0	1	105	60	79	17.84	89	91	233	124.2	0	0	0	0	0	0	0	0	0	0	0
2	52	1	0	0	0	0	0	0	0	0	0	109	66	93	20.51	76	66	192	110.8	0	1	0	0	0	0	0	0	0	0	0
4.91667	53	1	1	1	0	1	1	3	1	0	0	147	86	125	27.03	125	52	207	130	0	1	0	0	0	0	0	0	1	0	1
11	53	0	0	1	1	0	0	2	1	0	0	146	80	102	26.89	205	48	207	118	0	0	0	0	0	0	0	0	0	0	0
9.58333	53	0	0	0	0	0	0	0	0	0	0	117	66	98	24.53	80	65	211	130	0	0	0	0	0	0	0	0	0	0	0
9.16667	53	1	0	1	0	0	0	1	1	0	0	145	83	90	24.61	93	51	182	112.4	0	1	0	0	0	0	0	0	0	0	0
7.16667	53	0	0	0	0	0	0	0	1	0	0	126	75	102	25.81	147	67	213	116.6	0	0	0	0	0	0	0	0	0	0	0
6.33333	53	0	0	0	0	0	0	0	0	0	0	113	62	89	20.66	100	46	209	143	0	0	0	0	0	0	0	0	0	0	0
5.66667	53	1	0	0	1	0	0	1	0	0	0	120	60	100	23.11	150	47	194	117	0	0	0	0	0	0	0	0	0	0	0
5.58333	53	0	0	0	0	0	0	0	0	0	0	110	61	107	19.63	42	58	191	124.6	0	0	0	0	0	0	0	0	0	0	0
5.16667	53	1	0	0	1	0	0	1	0	0	0	117	65	100	22.19	271	59	196	82.8	1	0	0	0	0	0	0	0	0	0	0
5.08333	53	0	0	0	0	0	0	0	1	0	0	112	64	94	25.08	85	47	189	125	0	0	0	0	0	0	0	0	0	0	0
4.83333	53	1	0	1	0	0	0	1	1	0	0	147	89	93	21.64	57	95	197	90.6	0	1	0	0	0	0	0	0	0	0	0
4.66667	53	1	0	1	0	0	0	1	1	0	0	161	83	96	24.86	103	76	207	110.4	0	0	0	0	0	0	0	0	0	0	0
3.91667	53	0	0	0	0	0	0	0	0	0	0	94	53	82	22.83	51	51	195	133.8	0	0	0	0	0	0	0	0	0	0	0
3.91667	53	0	0	1	1	1	0	3	1	0	1	151	87	111	24.01	173	58	275	182.4	0	0	0	0	0	0	0	0	0	0	0
2.91667	53	1	0	0	0	0	0	0	0	0	0	120	69	94	21.03	136	46	166	92.8	1	0	0	0	0	0	0	0	0	0	0
1	53	0	0	1	0	0	0	1	0	0	1	137	72	86	23.93	61	79	234	142.8	1	0	0	0	0	0	0	0	0	0	0
5.83333	54	1	0	0	1	0	1	2	0	0	0	121	73	96	25.08	336	40	200	92.8	0	0	0	0	0	0	0	0	0	0	0
4.33333	54	0	0	0	0	0	0	0	0	0	1	124	75	99	19.82	71	77	237	145.8	0	0	0	0	0	0	0	0	0	0	0
3.83333	54	0	0	0	0	0	0	0	0	0	1	112	59	84	20.96	111	87	253	143.8	0	0	0	0	0	0	0	0	0	0	0
3.16667	54	1	1	1	0	1	1	3	1	0	0	138	71	120	27.43	45	54	148	85	0	0	0	0	0	0	0	0	0	0	0
2.66667	54	1	0	0	0	0	0	0	0	0	0	129	75	92	20.35	76	88	215	111.8	0	1	0	0	0	0	0	0	0	0	0
1.83333	54	0	0	1	0	0	0	1	0	0	0	132	59	101	24.97	96	71	192	101.8	0	1	0	0	0	0	0	0	0	0	0
1.5	54	1	0	0	0	0	0	0	0	0	0	121	70	106	24.56	141	44	200	127.8	0	0	0	0	0	0	0	0	0	0	0
1.16667	54	0	0	0	1	0	0	1	1	0	1	109	64	97	21.18	167	39	248	175.6	0	0	0	0	0	0	0	0	0	0	0
0.916667	54	1	0	0	0	0	0	0	0	0	1	120	67	91	23.2	64	89	223	121.2	0	0	0	0	0	0	0	0	0	0	0
9.5	55	1	0	1	0	0	0	1	0	0	0	128	85	87	21.06	76	58	163	89.8	0	0	0	0	0	0	0	0	1	0	1
12.3333	55	0	0	0	0	0	0	0	0	0	0	101	54	93	21.33	57	62	210	136.6	0	0	0	0	0	0	0	0	0	0	0
11.0833	55	0	0	0	1	1	0	2	0	0	1	121	68	110	22.07	165	59	267	175	0	1	0	0	0	0	0	0	0	0	0
11.0833	55	1	0	0	0	0	1	1	0	0	0	127	76	109	28.72	113	67	195	105.4	0	0	0	0	0	0	0	0	0	0	0
10.75	55	1	0	0	1	1	0	2	0	1	0	124	69	320	20.17	150	40	186	116	0	1	0	0	0	0	0	0	0	0	0
9.75	55	1	0	1	0	0	1	2	1	0	0	134	90	98	29.4	92	63	182	100.6	0	0	0	0	0	0	0	0	0	0	0
9.58333	55	0	0	0	0	0	0	0	0	0	1	103	62	90	24.45	80	65	232	151	0	0	0	0	0	0	0	0	0	0	0
9.25	55	1	0	1	0	0	0	1	0	0	0	130	84	95	18.47	57	69	197	116.6	0	0	0	0	0	0	0	0	0	0	0
8.75	55	1	0	0	0	0	0	0	0	0	1	90	60	87	24.94	69	66	248	168.2	0	0	0	0	0	0	0	0	0	0	0
8.25	55	1	0	1	0	0	0	1	1	0	0	140	70	98	20.78	58	83	166	71.4	0	1	0	0	0	0	0	0	0	0	0
8.08333	55	0	0	0	0	1	0	1	0	1	1	120	80	132	22.72	114	51	254	180.2	0	0	0	0	0	0	0	0	0	0	0
7.41667	55	0	0	0	1	0	0	1	0	0	1	103	59	107	22.48	295	37	227	131	0	0	0	0	0	0	0	0	0	0	0
7.33333	55	0	0	1	0	0	0	1	0	0	1	135	66	94	22.15	111	68	229	138.8	0	0	0	0	0	0	0	0	0	0	0
5.16667	55	0	0	0	0	1	0	1	0	0	1	128	61	117	24.43	145	70	235	136	0	0	0	0	0	0	0	0	0	0	0
4.83333	55	0	0	0	0	0	0	0	0	0	0	106	65	92	22.95	71	61	160	84.8	0	0	0	0	0	0	0	0	0	0	0
4.75	55	1	0	0	0	0	0	0	0	0	0	90	60	108	22	94	63	209	127.2	1	0	0	0	0	0	0	0	0	0	0
4	55	1	0	1	0	0	0	1	1	0	0	131	85	95	21.61	58	70	196	114.4	0	0	0	0	0	0	0	0	0	0	0
3.33333	55	1	0	0	1	0	0	1	0	0	0	114	71	101	23.59	190	43	219	138	0	0	0	0	0	0	0	0	0	0	0
3.08333	55	0	0	0	0	0	0	0	0	0	1	102	54	105	19.92	73	98	241	128.4	0	0	0	0	0	0	0	0	0	0	0
2.33333	55	1	0	0	1	0	0	1	0	0	0	117	69	91	24.73	257	46	198	100.6	0	0	0	0	0	0	0	0	0	0	0
1.75	55	0	0	0	0	0	0	0	0	0	1	101	64	95	19.3	74	56	262	191.2	1	0	0	0	0	0	0	0	0	0	0
12.6667	56	1	1	1	0	1	1	3	1	0	0	136	83	113	28.31	143	69	195	97.4	0	1	1	0	1	0	0	1	1	0	1
9.83333	56	1	0	1	1	1	0	3	1	0	1	130	80	118	20.71	188	35	160	87.4	0	0	0	0	0	0	0	0	1	0	1
2.08333	56	1	1	1	0	1	1	3	0	0	0	138	73	115	30.22	118	53	157	80.4	0	0	0	0	0	0	0	0	1	0	1
12.6667	56	1	0	0	1	0	0	1	0	0	0	109	65	105	21.05	196	53	193	100.8	1	0	0	0	0	0	0	0	0	0	0
11	56	0	0	0	0	0	0	0	0	0	0	101	52	87	25.97	106	55	193	116.8	0	0	0	0	0	0	0	0	0	0	0
10.6667	56	0	0	0	0	0	0	0	0	0	0	121	57	94	24.54	76	89	217	112.8	0	0	0	0	0	0	0	0	0	0	0
7.91667	56	0	0	0	0	0	0	0	0	0	0	120	65	99	27.95	36	97	181	76.8	0	0	0	0	0	0	0	0	0	0	0
5.41667	56	0	0	0	0	0	0	0	0	0	0	108	56	95	24.35	85	56	203	130	0	0	0	0	0	0	0	0	0	0	0
5.08333	56	0	0	1	0	0	0	1	1	0	1	164	92	97	27.64	71	70	227	142.8	0	0	0	0	0	0	0	0	0	0	0
4.58333	56	0	0	1	0	0	0	1	1	0	0	154	79	100	26.84	74	55	184	114.2	0	0	0	0	0	0	0	0	0	0	0
3.25	56	1	0	1	0	1	0	2	1	0	0	159	88	113	19.89	129	89	169	54.2	0	1	0	0	0	0	0	0	0	0	0
1.08333	56	1	0	0	0	0	0	0	0	0	1	122	77	103	23.06	120	46	255	185	0	1	0	0	0	0	0	0	0	0	0
7.58333	57	1	0	1	0	0	1	2	1	0	0	146	86	100	27.22	122	56	207	126.6	0	0	0	0	0	0	0	0	1	0	1
9.25	57	0	0	0	0	0	0	0	0	0	1	103	68	78	20.91	67	96	218	108.6	0	0	1	0	1	0	0	1	0	0	0
11.3333	57	0	0	1	0	1	0	2	1	0	1	163	76	120	25.64	91	59	224	146.8	0	0	0	0	0	0	0	0	0	0	0
11	57	1	1	1	0	1	1	3	1	0	1	141	82	114	25.65	106	91	170	57.8	0	1	0	0	0	0	0	0	0	0	0
9.16667	57	1	0	0	1	0	1	2	0	0	0	100	60	93	26.51	226	38	180	96.8	1	0	0	0	0	0	0	0	0	0	0
8.91667	57	1	0	0	1	0	0	1	1	0	0	125	74	97	22.5	151	59	207	117.8	0	0	0	0	0	0	0	0	0	0	0
8.75	57	0	0	0	0	0	0	0	0	0	0	104	56	80	21.39	45	60	165	96	0	0	0	0	0	0	0	0	0	0	0
8.66667	57	0	0	1	0	0	0	1	1	0	1	135	76	105	20.69	135	70	250	153	0	0	0	0	0	0	0	0	0	0	0
8.16667	57	1	0	1	0	0	0	1	0	0	1	132	80	90	23.49	79	61	222	145.2	0	0	0	0	0	0	0	0	0	0	0
7.41667	57	1	0	1	1	1	0	3	0	0	0	138	80	111	24	184	47	158	74.2	0	1	0	0	0	0	0	0	0	0	0
7.25	57	1	0	0	1	0	1	2	0	0	0	118	81	105	26.93	195	33	161	89	0	1	0	0	0	0	0	0	0	0	0
5.91667	57	0	0	0	0	0	0	0	1	0	0	129	78	92	22.28	108	54	215	139.4	0	0	0	0	0	0	0	0	0	0	0
4.75	57	0	0	0	0	0	0	0	0	0	1	93	49	96	19.1	85	79	252	156	0	0	0	0	0	0	0	0	0	0	0
4.08333	57	0	0	0	1	0	0	1	0	0	1	119	74	93	26.84	183	50	230	143.4	0	0	0	0	0	0	0	0	0	0	0
3.33333	57	1	1	1	1	1	1	3	1	1	1	159	83	188	27.89	350	38	204	96	1	0	0	0	0	0	0	0	0	0	0
2.41667	57	0	0	0	0	1	0	1	0	1	1	113	73	151	24.77	98	63	234	151.4	1	0	0	0	0	0	0	0	0	0	0
1.91667	57	0	0	0	0	0	0	0	0	0	1	95	57	92	20.85	78	108	244	120.4	0	0	0	0	0	0	0	0	0	0	0
1.83333	57	0	0	0	0	0	0	0	0	0	0	122	63	89	23.53	68	83	216	119.4	0	0	0	0	0	0	0	0	0	0	0
1.33333	57	1	0	0	0	1	0	1	0	0	0	122	70	110	22.66	103	51	166	94.4	0	0	0	0	0	0	0	0	0	0	0
1.08333	57	1	1	1	1	1	1	3	1	1	0	140	89	161	28.26	537	38	214	68.6	0	0	0	0	0	0	0	0	0	0	0
1	57	1	0	0	1	1	0	2	0	1	0	127	76	177	22.6	207	51	210	117.6	0	1	0	0	0	0	0	0	0	0	0
8.08333	58	1	0	1	1	0	0	2	1	0	1	143	83	79	21.35	164	53	253	167.2	0	0	0	0	0	0	0	0	1	0	1
13.4167	58	1	0	1	0	0	0	1	0	0	1	134	74	93	23.18	93	53	233	161.4	0	0	0	0	0	0	0	0	0	0	0
11.3333	58	0	0	0	1	0	0	1	0	0	1	125	68	93	23.14	391	49	244	116.8	0	0	0	0	0	0	0	0	0	0	0
10.9167	58	1	0	0	0	0	0	0	0	0	1	120	66	88	23.72	86	62	295	215.8	0	0	0	0	0	0	0	0	0	0	0
10.6667	58	0	0	1	0	0	0	1	1	0	1	140	75	105	18.76	66	81	237	142.8	0	0	0	0	0	0	0	0	0	0	0
10.5833	58	1	0	1	0	0	0	1	1	0	1	142	92	92	23.49	148	68	243	145.4	1	1	0	0	0	0	0	0	0	0	0
10	58	0	0	0	0	1	0	1	0	1	1	128	77	140	23.92	133	55	176	94.4	0	0	0	0	0	0	0	0	0	0	0
9.25	58	1	0	1	0	0	0	1	0	0	1	131	81	92	21.48	102	70	191	100.6	0	1	0	0	0	0	0	0	0	0	0
9.16667	58	1	0	0	0	0	0	0	1	0	0	110	70	91	21.2	75	63	211	133	1	1	0	0	0	0	0	0	0	0	0
8.83333	58	0	0	0	0	1	0	1	0	0	1	108	54	123	20.28	48	91	223	122.4	0	0	0	0	0	0	0	0	0	0	0
8.08333	58	1	0	1	1	0	0	2	1	0	0	160	78	98	23.43	169	35	211	142.2	1	0	0	0	0	0	0	0	0	0	0
7.91667	58	1	0	0	0	0	0	0	0	0	1	110	80	103	22.37	87	51	232	163.6	0	1	0	0	0	0	0	0	0	0	0
7.66667	58	0	0	1	0	0	0	1	0	0	1	132	67	90	22.52	90	74	270	178	0	0	0	0	0	0	0	0	0	0	0
7.66667	58	1	0	0	0	0	0	0	0	0	1	105	63	88	19.14	92	92	262	151.6	1	0	0	0	0	0	0	0	0	0	0
7.41667	58	1	0	0	1	0	1	2	1	0	0	127	79	107	27.97	253	68	213	94.4	0	1	0	0	0	0	0	0	0	0	0
6.5	58	1	0	1	1	0	0	2	0	0	1	138	84	107	21.94	150	67	243	146	0	0	0	0	0	0	0	0	0	0	0
6.08333	58	0	0	1	0	0	0	1	1	0	1	138	79	104	23.3	114	64	228	141.2	0	0	0	0	0	0	0	0	0	0	0
5.91667	58	1	0	0	1	0	0	1	1	0	0	122	70	103	21.87	237	50	217	119.6	0	0	0	0	0	0	0	0	0	0	0
5.75	58	1	0	1	1	0	0	2	0	0	0	132	80	92	19.47	281	51	182	74.8	0	1	0	0	0	0	0	0	0	0	0
4.66667	58	1	1	1	1	1	1	3	0	0	1	132	87	125	26.26	291	64	262	139.8	0	1	0	0	0	0	0	0	0	0	0
2.75	58	1	1	1	1	1	1	3	1	1	1	143	77	219	28.25	429	37	187	64.2	1	1	0	0	0	0	0	0	0	0	0
2	58	1	0	0	0	0	0	0	0	0	0	120	66	90	19.32	103	52	211	138.4	0	0	0	0	0	0	0	0	0	0	0
1.75	58	1	0	0	1	0	0	1	1	0	0	100	59	91	22.58	157	28	117	57.6	0	1	0	0	0	0	0	0	0	0	0
1.25	58	1	0	0	0	0	0	0	0	0	0	106	70	103	22.83	122	75	214	114.6	0	0	0	0	0	0	0	0	0	0	0
1.08333	58	1	0	0	0	0	0	0	0	0	0	126	81	89	22.1	54	82	198	105.2	0	0	0	0	0	0	0	0	0	0	0
0.75	58	1	0	0	0	0	0	0	0	0	1	125	80	93	23.6	47	74	249	165.6	1	1	0	0	0	0	0	0	0	0	0
12.5	59	1	0	1	0	0	1	2	1	0	1	150	70	105	29.43	128	47	224	151.4	0	0	1	1	1	0	0	1	1	0	1
9.58333	59	1	1	1	1	0	1	3	1	0	0	145	93	94	27.24	196	38	203	125.8	0	0	0	0	0	0	0	0	1	0	1
4.58333	59	0	0	1	0	0	0	1	0	0	0	131	72	89	21.49	67	55	186	117.6	0	0	0	0	0	0	0	0	1	0	1
12.75	59	1	1	1	1	1	1	3	1	1	0	156	96	133	28.2	299	58	168	50.2	0	0	1	0	1	1	0	1	0	0	0
11.5833	59	1	1	1	1	1	1	3	1	1	0	146	80	128	26.22	209	46	195	107.2	1	0	1	0	1	0	0	1	0	0	0
12.75	59	1	1	1	0	1	1	3	1	1	0	131	79	146	25.86	144	48	217	140.2	0	0	0	0	0	0	0	0	0	0	0
12.4167	59	1	0	1	0	0	0	1	1	0	0	146	84	108	23.14	45	61	179	109	0	1	0	0	0	0	0	0	0	0	0
12	59	1	0	0	0	0	0	0	0	0	1	126	74	100	22.84	76	62	281	203.8	1	0	0	0	0	0	0	0	0	0	0
11.75	59	1	0	1	0	0	1	2	1	0	0	146	80	101	25.99	48	83	193	100.4	0	1	0	0	0	0	0	0	0	0	0
11.4167	59	0	0	1	0	0	0	1	1	0	1	133	79	97	23.74	56	87	220	121.8	0	0	0	0	0	0	0	0	0	0	0
11.25	59	0	0	0	0	0	0	0	1	0	0	115	62	89	22.89	91	61	214	134.8	0	0	0	0	0	0	0	0	0	0	0
10.0833	59	0	0	0	0	0	0	0	0	0	0	120	70	92	18.37	56	68	215	135.8	0	0	0	0	0	0	0	0	0	0	0
9.58333	59	0	0	0	0	0	0	0	0	0	0	100	70	96	19.47	137	64	162	70.6	0	0	0	0	0	0	0	0	0	0	0
9.5	59	1	0	0	1	0	0	1	0	0	0	126	65	107	23.53	163	44	207	130.4	0	0	0	0	0	0	0	0	0	0	0
8.58333	59	1	0	0	1	0	0	1	1	0	1	124	76	100	22.42	167	66	221	121.6	0	0	0	0	0	0	0	0	0	0	0
8.33333	59	0	0	0	0	0	0	0	0	0	0	96	52	90	21.16	100	57	218	141	0	0	0	0	0	0	0	0	0	0	0
8	59	1	0	1	0	0	0	1	0	0	1	130	78	98	20.07	107	75	253	156.6	0	0	0	0	0	0	0	0	0	0	0
8	59	1	0	0	1	0	0	1	0	0	0	115	71	96	22.22	223	39	203	119.4	1	0	0	0	0	0	0	0	0	0	0
7.16667	59	1	0	0	1	0	0	1	0	0	1	126	81	82	24.12	316	51	220	105.8	1	1	0	0	0	0	0	0	0	0	0
6	59	1	0	0	1	0	1	2	0	0	0	125	74	102	29.82	166	44	216	138.8	0	0	0	0	0	0	0	0	0	0	0
5.41667	59	1	0	0	0	0	0	0	0	0	0	121	80	101	17.85	55	99	214	104	0	0	0	0	0	0	0	0	0	0	0
5.25	59	0	0	0	1	0	0	1	0	0	0	120	75	78	24.27	157	61	204	111.6	0	0	0	0	0	0	0	0	0	0	0
5	59	1	0	1	0	0	0	1	0	0	1	133	82	92	22.5	90	64	246	164	0	0	0	0	0	0	0	0	0	0	0
4.83333	59	1	0	1	0	0	1	2	0	0	0	132	75	106	26.36	54	98	152	43.2	0	1	0	0	0	0	0	0	0	0	0
4.5	59	0	0	1	1	1	0	3	1	1	1	148	80	138	23.05	214	53	225	129.2	0	0	0	0	0	0	0	0	0	0	0
4.16667	59	0	0	0	0	0	0	0	0	0	0	104	67	97	20.44	113	57	164	84.4	0	0	0	0	0	0	0	0	0	0	0
4.16667	59	0	0	0	0	1	0	1	0	1	1	125	72	175	28	108	65	258	171.4	0	0	0	0	0	0	0	0	0	0	0
4.08333	59	0	0	0	0	0	0	0	0	0	1	110	64	85	23.42	129	58	265	181.2	0	0	0	0	0	0	0	0	0	0	0
4	59	0	0	0	1	0	0	1	0	0	1	115	66	101	24.34	169	70	264	160.2	0	0	0	0	0	0	0	0	0	0	0
4	59	1	0	0	0	0	0	0	0	0	0	120	76	105	24.31	141	66	183	88.8	1	1	0	0	0	0	0	0	0	0	0
3.83333	59	1	0	1	0	0	0	1	1	0	0	161	93	90	18.59	92	52	200	129.6	0	0	0	0	0	0	0	0	0	0	0
3.08333	59	1	1	1	1	1	1	3	1	1	1	153	88	173	25.99	163	44	250	173.4	0	0	0	0	0	0	0	0	0	0	0
2.75	59	0	0	0	0	0	0	0	1	0	1	129	83	102	22.21	48	96	269	163.4	0	0	0	0	0	0	0	0	0	0	0
3.75	60	1	0	0	1	0	1	2	1	0	0	116	60	104	26.93	73	40	190	135.4	0	0	0	0	0	0	0	0	0	1	1
14.25	60	0	0	0	0	1	0	1	0	0	1	118	72	117	18.37	113	86	234	125.4	0	0	0	0	0	0	0	0	0	0	0
14	60	1	1	1	1	0	1	3	1	0	0	139	87	108	26.26	175	34	177	108	1	0	0	0	0	0	0	0	0	0	0
13.1667	60	0	0	0	0	0	0	0	0	0	1	101	64	106	18.97	61	82	220	125.8	0	0	0	0	0	0	0	0	0	0	0
12.1667	60	1	1	1	1	0	1	3	1	0	0	141	86	95	26.37	346	44	193	79.8	0	1	0	0	0	0	0	0	0	0	0
10.4167	60	1	0	0	0	0	0	0	0	0	0	115	61	96	23.03	81	51	178	110.8	0	0	0	0	0	0	0	0	0	0	0
10.1667	60	1	0	0	0	0	0	0	0	0	0	114	73	102	23.66	75	43	206	148	0	0	0	0	0	0	0	0	0	0	0
9.5	60	0	0	0	0	0	0	0	0	0	1	123	69	98	22.77	145	53	224	142	0	0	0	0	0	0	0	0	0	0	0
9.5	60	0	0	0	0	0	0	0	0	0	1	120	80	90	22.28	130	102	253	125	0	0	0	0	0	0	0	0	0	0	0
9.08333	60	1	0	0	0	0	0	0	0	0	0	90	60	102	20.39	77	66	198	116.6	0	0	0	0	0	0	0	0	0	0	0
8.75	60	0	0	1	0	0	0	1	0	0	0	137	75	90	21.25	56	70	188	106.8	0	0	0	0	0	0	0	0	0	0	0
8.58333	60	0	0	0	0	0	0	0	0	0	1	106	65	95	19.88	84	65	327	245.2	0	0	0	0	0	0	0	0	0	0	0
8.58333	60	0	0	0	1	0	0	1	0	0	1	127	70	94	21.84	312	46	254	145.6	0	0	0	0	0	0	0	0	0	0	0
7.16667	60	1	0	0	0	0	0	0	0	0	0	109	66	105	22.4	58	68	181	101.4	0	0	0	0	0	0	0	0	0	0	0
7.16667	60	1	0	0	0	0	0	0	0	0	0	127	79	96	21.1	71	52	170	103.8	0	0	0	0	0	0	0	0	0	0	0
6.75	60	1	0	0	0	1	1	2	0	0	1	115	72	110	28.99	115	48	223	152	1	1	0	0	0	0	0	0	0	0	0
6.25	60	0	0	1	0	0	0	1	1	0	0	137	84	89	20.45	49	71	203	122.2	0	0	0	0	0	0	0	0	0	0	0
6	60	0	0	1	0	0	0	1	1	0	0	132	78	80	22.51	41	69	198	120.8	0	0	0	0	0	0	0	0	0	0	0
5.66667	60	1	0	0	1	1	0	2	0	0	0	124	70	118	22.65	186	53	177	86.8	1	1	0	0	0	0	0	0	0	0	0
5.5	60	1	0	1	0	0	0	1	1	0	0	141	94	105	21.83	93	74	164	71.4	0	0	0	0	0	0	0	0	0	0	0
4.91667	60	1	1	1	1	0	1	3	0	0	0	137	80	97	25.79	175	66	175	74	1	1	0	0	0	0	0	0	0	0	0
4.83333	60	1	0	1	1	1	0	3	1	0	0	146	77	111	23.74	236	52	149	49.8	0	0	0	0	0	0	0	0	0	0	0
4.5	60	1	0	1	0	0	1	2	1	0	1	140	70	103	25.28	78	63	240	161.4	0	0	0	0	0	0	0	0	0	0	0
4.41667	60	0	0	0	0	0	0	0	0	0	1	102	70	101	21.5	74	70	236	151.2	0	0	0	0	0	0	0	0	0	0	0
4.41667	60	0	0	0	0	0	0	0	0	0	0	115	61	92	24.84	95	45	188	124	0	0	0	0	0	0	0	0	0	0	0
3.91667	60	1	0	1	1	1	0	3	0	1	0	134	72	232	24.46	165	41	189	115	1	0	0	0	0	0	0	0	0	0	0
3.58333	60	0	0	0	0	0	0	0	0	0	0	115	63	80	19.91	44	79	168	80.2	0	0	0	0	0	0	0	0	0	0	0
2.91667	60	1	0	0	0	0	0	0	0	0	0	108	70	100	22.27	44	81	216	126.2	0	1	0	0	0	0	0	0	0	0	0
2.91667	60	1	0	1	1	0	0	2	1	0	0	148	90	108	24.43	183	60	218	121.4	0	1	0	0	0	0	0	0	0	0	0
2.08333	60	0	0	1	0	1	0	2	1	0	0	156	82	115	20.57	116	58	195	113.8	0	0	0	0	0	0	0	0	0	0	0
1.41667	60	0	0	1	1	0	0	2	0	0	1	133	61	99	23.39	295	56	303	188	0	0	0	0	0	0	0	0	0	0	0
1.08333	60	1	1	1	1	0	1	3	0	0	1	133	81	104	25.44	237	53	239	138.6	1	1	0	0	0	0	0	0	0	0	0
0.833333	60	0	0	0	0	0	0	0	0	0	1	105	55	95	22.81	84	66	227	144.2	0	0	0	0	0	0	0	0	0	0	0
8.75	61	1	0	1	0	1	0	2	1	0	1	148	78	120	24.77	59	63	250	175.2	0	1	1	0	1	1	0	1	1	0	1
2.91667	61	1	0	1	0	1	0	2	1	1	0	165	81	150	21.31	114	63	197	111.2	0	1	1	0	1	0	0	1	1	0	1
1.58333	61	0	0	1	0	0	0	1	0	0	0	130	70	97	24.56	84	58	202	127.2	0	0	0	0	0	1	1	1	0	0	0
9.08333	61	1	0	1	0	0	0	1	1	0	0	150	80	107	21.67	99	63	196	113.2	1	0	1	0	1	0	0	1	0	0	0
7.25	61	0	0	1	0	0	0	1	1	0	1	148	91	86	25.6	90	63	199	118	0	0	1	0	1	0	0	1	0	0	0
7.08333	61	0	0	1	0	1	0	2	0	1	1	132	70	138	24.88	96	54	255	181.8	0	0	1	0	1	0	0	1	0	0	0
6.33333	61	0	0	1	0	0	0	1	1	0	1	136	74	98	24.46	121	61	196	110.8	0	0	1	0	1	0	0	1	0	0	0
14.4167	61	0	0	0	0	0	0	0	0	0	1	119	82	88	18.67	50	101	221	110	0	0	0	0	0	0	0	0	0	0	0
10.1667	61	0	0	0	0	0	0	0	0	0	0	103	57	104	19.89	68	63	173	96.4	0	0	0	0	0	0	0	0	0	0	0
10	61	0	0	0	0	0	0	0	0	0	0	110	58	83	23.07	71	64	178	99.8	0	0	0	0	0	0	0	0	0	0	0
9.16667	61	0	0	1	1	0	0	2	0	0	1	134	74	95	20.87	166	73	280	173.8	0	0	0	0	0	0	0	0	0	0	0
9.08333	61	0	0	1	0	0	0	1	0	0	1	130	80	89	21.51	71	73	230	142.8	0	0	0	0	0	0	0	0	0	0	0
8.25	61	1	0	0	0	0	1	1	0	0	0	110	80	89	26.74	91	62	160	79.8	0	1	0	0	0	0	0	0	0	0	0
8.16667	61	0	0	0	0	0	0	0	0	0	1	90	60	73	21.1	110	55	226	149	0	0	0	0	0	0	0	0	0	0	0
4.25	61	0	0	1	0	0	0	1	0	0	1	130	71	88	19.8	46	65	225	150.8	0	0	0	0	0	0	0	0	0	0	0
3.5	61	0	0	1	1	0	0	2	1	0	1	173	95	101	21.9	184	45	209	127.2	0	0	0	0	0	0	0	0	0	0	0
2.08333	61	0	0	0	0	0	0	0	0	0	1	125	66	89	24.65	79	64	251	171.2	0	0	0	0	0	0	0	0	0	0	0
1.66667	61	0	0	1	0	1	0	2	0	0	1	138	77	114	24.61	99	57	244	167.2	0	0	0	0	0	0	0	0	0	0	0
1.16667	61	0	0	0	0	1	0	1	0	0	1	104	66	112	20.54	101	51	223	151.8	0	0	0	0	0	0	0	0	0	0	0
1	61	1	0	1	1	0	0	2	1	0	1	147	86	109	23.98	158	89	272	151.4	0	1	0	0	0	0	0	0	0	0	0
8.91667	62	0	0	1	0	0	0	1	0	0	0	139	75	88	17.92	54	67	212	134.2	0	0	1	0	1	0	0	1	1	0	1
8.5	62	1	0	0	0	1	0	1	0	0	1	124	62	110	21.05	60	93	228	123	0	1	0	0	0	0	0	0	1	0	1
6.33333	62	0	0	1	0	0	0	1	1	0	1	138	92	87	21.97	104	63	253	169.2	0	0	0	0	0	0	0	0	0	1	1
9	62	0	0	1	1	1	0	3	1	0	1	140	80	118	26.45	218	67	231	120.4	0	0	1	0	1	0	0	1	0	0	0
12.4167	62	1	0	0	0	1	0	1	0	0	1	112	65	121	23.53	134	49	237	161.2	0	0	0	0	0	0	0	0	0	0	0
12.0833	62	0	0	0	0	0	0	0	1	0	1	111	69	106	20.96	98	69	214	125.4	0	0	0	0	0	0	0	0	0	0	0
12	62	0	0	1	0	1	0	2	1	0	1	143	76	115	23.46	127	52	248	170.6	0	0	0	0	0	0	0	0	0	0	0
10	62	0	0	0	0	0	0	0	0	0	1	108	56	103	19.82	90	74	222	130	0	0	0	0	0	0	0	0	0	0	0
10	62	1	0	0	0	1	0	1	0	1	0	105	59	158	23.25	118	55	202	123.4	0	0	0	0	0	0	0	0	0	0	0
9.41667	62	0	0	1	0	1	0	2	1	1	0	145	77	136	23.29	89	65	196	113.2	0	0	0	0	0	0	0	0	0	0	0
8.41667	62	0	0	1	0	1	0	2	0	0	1	131	71	110	20.71	71	69	229	145.8	0	0	0	0	0	0	0	0	0	0	0
6.83333	62	1	0	1	1	1	0	3	1	1	0	144	79	197	24.94	229	51	185	88.2	1	0	0	0	0	0	0	0	0	0	0
6.08333	62	1	0	0	0	0	0	0	0	0	0	118	69	97	19.11	77	81	208	111.6	0	1	0	0	0	0	0	0	0	0	0
5.91667	62	1	0	1	1	0	0	2	1	0	0	151	70	105	24.53	181	41	211	133.8	0	0	0	0	0	0	0	0	0	0	0
4.83333	62	1	1	1	1	1	1	3	0	1	1	130	83	131	26.06	213	63	258	152.4	0	1	0	0	0	0	0	0	0	0	0
4.5	62	1	0	0	0	0	0	0	0	0	0	109	55	101	21.3	68	76	205	115.4	1	0	0	0	0	0	0	0	0	0	0
4.16667	62	1	0	1	1	1	0	3	0	0	0	132	79	112	19.29	150	52	197	115	0	0	0	0	0	0	0	0	0	0	0
3.91667	62	0	0	1	0	0	0	1	0	0	1	132	86	99	22.98	85	74	239	148	0	0	0	0	0	0	0	0	0	0	0
3.91667	62	0	0	0	0	0	0	0	0	0	1	123	77	98	24.65	83	70	223	136.4	0	0	0	0	0	0	0	0	0	0	0
3.66667	62	0	0	1	0	1	0	2	1	1	0	133	78	294	22.81	96	75	202	107.8	0	0	0	0	0	0	0	0	0	0	0
3.66667	62	1	0	1	1	1	0	3	1	0	1	168	112	118	23.23	632	63	274	84.6	0	1	0	0	0	0	0	0	0	0	0
3.16667	62	0	0	1	0	0	0	1	1	0	1	147	68	90	20.72	55	72	245	162	0	0	0	0	0	0	0	0	0	0	0
3.08333	62	0	0	0	0	0	0	0	0	0	0	124	70	95	22.97	120	53	200	123	0	0	0	0	0	0	0	0	0	0	0
2.91667	62	1	1	1	1	1	1	3	0	1	1	138	81	144	28.33	154	43	200	126.2	0	0	0	0	0	0	0	0	0	0	0
2.83333	62	0	0	0	1	0	0	1	0	0	1	109	55	91	21.79	159	63	247	152.2	0	0	0	0	0	0	0	0	0	0	0
2.75	62	1	0	0	0	0	0	0	1	0	0	114	50	88	21.78	89	66	172	88.2	0	1	0	0	0	0	0	0	0	0	0
2.16667	62	0	0	1	0	0	0	1	1	0	0	145	81	92	27.08	93	48	180	113.4	0	0	0	0	0	0	0	0	0	0	0
2	62	1	0	1	0	0	0	1	0	0	0	138	78	104	18.53	82	75	184	92.6	0	0	0	0	0	0	0	0	0	0	0
1.5	62	1	0	0	0	0	0	0	0	0	1	104	60	99	22.52	87	76	241	147.6	0	0	0	0	0	0	0	0	0	0	0
1	62	1	0	0	0	0	0	0	1	0	0	121	80	95	22.1	108	49	179	108.4	0	0	0	0	0	0	0	0	0	0	0
9.33333	63	1	1	1	1	0	1	3	1	0	0	160	80	99	26.13	182	43	157	77.6	0	0	1	0	1	0	0	1	1	0	1
9.75	63	1	0	1	0	0	1	2	1	0	0	142	80	100	25.48	77	49	164	99.6	0	0	0	0	0	0	0	0	1	0	1
14.4167	63	0	0	1	0	0	0	1	1	0	0	164	89	95	21.64	51	74	214	129.8	0	0	0	0	0	0	0	0	0	1	1
1.16667	63	1	0	1	0	0	0	1	0	0	0	135	67	105	19.55	90	56	139	65	0	1	0	1	1	0	0	1	0	0	0
11.6667	63	0	0	0	0	0	0	0	0	0	1	127	70	101	20.17	132	89	272	156.6	0	0	1	0	1	0	0	1	0	0	0
13.5833	63	1	0	0	1	1	0	2	0	0	0	110	65	117	24.46	180	38	203	129	0	1	0	0	0	0	0	0	0	0	0
13.25	63	0	0	1	0	0	0	1	1	0	1	131	78	103	21.79	131	41	234	166.8	0	0	0	0	0	0	0	0	0	0	0
12.3333	63	0	0	0	0	0	0	0	0	0	0	127	76	93	23.93	46	83	187	94.8	0	0	0	0	0	0	0	0	0	0	0
12	63	1	0	0	0	1	0	1	0	0	1	123	62	123	21.83	109	80	224	122.2	0	0	0	0	0	0	0	0	0	0	0
11.9167	63	1	0	0	0	0	1	1	0	0	0	100	60	95	25.56	63	59	167	95.4	0	0	0	0	0	0	0	0	0	0	0
11.5	63	0	0	0	0	1	0	1	1	0	1	125	65	114	20.44	83	64	177	96.4	0	0	0	0	0	0	0	0	0	0	0
10.6667	63	1	0	0	0	0	0	0	0	0	0	129	75	99	23.34	101	62	202	119.8	0	0	0	0	0	0	0	0	0	0	0
10.5	63	1	0	1	0	0	1	2	1	0	1	151	84	104	27.38	123	48	239	166.4	0	0	0	0	0	0	0	0	0	0	0
10.1667	63	0	0	0	0	0	0	0	0	0	0	103	72	85	21.3	89	50	195	127.2	0	0	0	0	0	0	0	0	0	0	0
9.58333	63	0	0	0	0	0	0	0	0	0	1	110	60	107	23.74	104	54	223	148.2	0	0	0	0	0	0	0	0	0	0	0
9	63	0	0	1	0	0	0	1	0	0	1	130	80	86	20.35	104	50	195	124.2	0	0	0	0	0	0	0	0	0	0	0
8.91667	63	1	0	0	0	0	0	0	0	0	0	110	80	101	24.6	61	48	185	124.8	0	1	0	0	0	0	0	0	0	0	0
8.75	63	1	0	0	1	0	0	1	0	0	1	110	58	103	24.77	151	44	268	193.8	0	0	0	0	0	0	0	0	0	0	0
8.58333	63	1	0	1	1	1	0	3	0	1	0	136	71	139	24.42	190	82	178	58	0	0	0	0	0	0	0	0	0	0	0
8.5	63	1	0	0	1	0	0	1	0	0	0	105	61	96	24.92	161	49	178	96.8	0	0	0	0	0	0	0	0	0	0	0
8.41667	63	1	0	0	0	0	0	0	1	0	0	100	60	100	24.38	93	67	186	100.4	1	1	0	0	0	0	0	0	0	0	0
8.33333	63	0	0	0	1	0	0	1	0	0	1	110	80	96	23.38	388	35	230	117.4	0	0	0	0	0	0	0	0	0	0	0
8.33333	63	1	0	0	0	0	1	1	1	0	1	125	71	92	27.86	109	49	226	155.2	0	0	0	0	0	0	0	0	0	0	0
8.16667	63	1	0	0	0	1	1	2	0	1	1	120	74	174	26.44	94	88	240	133.2	1	1	0	0	0	0	0	0	0	0	0
7.5	63	0	0	0	0	0	0	0	0	0	0	117	63	87	22.22	71	74	216	127.8	0	0	0	0	0	0	0	0	0	0	0
7.16667	63	0	0	1	0	0	0	1	1	0	1	142	72	90	24.3	137	74	228	126.6	0	0	0	0	0	0	0	0	0	0	0
6.83333	63	1	0	1	0	0	0	1	1	0	0	155	85	109	23.1	93	64	219	136.4	1	1	0	0	0	0	0	0	0	0	0
5.16667	63	0	0	0	1	0	0	1	0	0	1	128	74	106	20.03	240	52	209	109	0	0	0	0	0	0	0	0	0	0	0
5.08333	63	0	0	0	0	0	0	0	0	0	1	96	42	101	17.75	57	117	230	101.6	0	0	0	0	0	0	0	0	0	0	0
4	63	1	0	1	0	0	0	1	1	0	1	133	77	105	20.3	100	94	234	120	1	1	0	0	0	0	0	0	0	0	0
3.75	63	0	0	0	0	0	0	0	1	0	0	120	74	100	28	143	54	197	114.4	0	0	0	0	0	0	0	0	0	0	0
3.25	63	0	0	0	0	0	0	0	0	0	1	105	56	80	19.48	93	56	219	144.4	0	0	0	0	0	0	0	0	0	0	0
3.25	63	1	0	1	0	0	0	1	1	0	1	131	81	109	23.15	109	74	250	154.2	0	0	0	0	0	0	0	0	0	0	0
3.08333	63	0	0	0	0	1	0	1	0	0	1	106	57	111	14.51	90	108	232	106	0	0	0	0	0	0	0	0	0	0	0
3.08333	63	1	0	1	0	0	0	1	0	0	0	136	83	92	21.56	86	45	171	108.8	0	0	0	0	0	0	0	0	0	0	0
3	63	0	0	1	0	0	0	1	1	0	0	151	71	96	24.41	115	58	185	104	0	0	0	0	0	0	0	0	0	0	0
2.91667	63	0	0	0	0	0	0	0	1	0	0	105	67	103	26.12	116	47	197	126.8	1	0	0	0	0	0	0	0	0	0	0
2.16667	63	1	0	0	0	0	1	1	0	0	1	125	61	106	28.73	100	53	177	104	0	0	0	0	0	0	0	0	0	0	0
2	63	0	0	1	1	0	0	2	1	0	1	131	94	91	26.08	170	52	224	138	0	0	0	0	0	0	0	0	0	0	0
1.91667	63	0	0	0	0	0	0	0	0	0	1	125	62	109	20.44	106	77	221	122.8	0	0	0	0	0	0	0	0	0	0	0
1.91667	63	1	0	0	0	1	1	2	1	1	1	121	67	141	27.29	121	50	228	153.8	0	0	0	0	0	0	0	0	0	0	0
1.41667	63	0	0	0	1	1	0	2	0	0	1	120	61	112	22.97	165	48	231	150	0	0	0	0	0	0	0	0	0	0	0
1.25	63	0	0	1	0	0	0	1	0	0	0	137	70	99	22.56	66	71	205	120.8	0	0	0	0	0	0	0	0	0	0	0
0.666667	63	1	0	0	0	0	0	0	0	0	1	117	67	100	23.04	109	45	246	179.2	1	0	0	0	0	0	0	0	0	0	0
2.66667	64	1	0	1	0	0	0	1	0	0	0	135	85	97	22.38	106	81	202	99.8	0	1	0	0	0	0	0	0	1	0	1
9	64	0	0	0	0	1	1	2	1	0	1	120	80	110	30.62	148	85	233	118.4	0	0	1	0	1	1	0	1	0	0	0
11.25	64	0	0	0	0	0	0	0	1	0	0	120	67	104	26.16	107	66	209	121.6	0	0	1	0	1	0	0	1	0	0	0
10.9167	64	0	0	1	0	0	0	1	1	0	0	147	87	102	26.64	92	58	183	106.6	0	0	1	0	1	0	0	1	0	0	0
12.25	64	1	0	1	0	0	0	1	1	0	1	166	85	103	20.7	77	68	231	147.6	0	0	0	0	0	0	0	0	0	0	0
12.0833	64	1	1	1	1	0	1	3	1	0	0	132	67	106	27.34	180	52	196	108	1	1	0	0	0	0	0	0	0	0	0
11.6667	64	1	1	1	1	0	1	3	1	0	1	184	92	99	25.28	269	43	228	131.2	0	0	0	0	0	0	0	0	0	0	0
11.0833	64	1	0	0	0	0	0	0	0	0	1	119	59	90	18.97	111	96	228	109.8	0	0	0	0	0	0	0	0	0	0	0
10.3333	64	0	0	1	0	0	0	1	1	0	0	135	74	103	21.29	67	72	208	122.6	0	0	0	0	0	0	0	0	0	0	0
10.3333	64	1	0	0	0	0	0	0	0	0	0	123	74	102	19.38	51	87	195	97.8	0	0	0	0	0	0	0	0	0	0	0
10	64	1	0	0	0	0	0	0	0	0	0	110	70	90	21.45	119	52	195	119.2	0	0	0	0	0	0	0	0	0	0	0
9.58333	64	1	0	1	0	0	0	1	1	0	1	137	86	99	22.04	140	46	255	181	0	0	0	0	0	0	0	0	0	0	0
9.16667	64	0	0	0	0	0	0	0	0	0	0	120	80	92	19.91	74	51	159	93.2	0	0	0	0	0	0	0	0	0	0	0
9	64	0	0	0	0	0	0	0	0	0	1	120	80	97	23.26	93	67	243	157.4	0	0	0	0	0	0	0	0	0	0	0
8.91667	64	1	0	1	0	1	0	2	1	0	1	155	87	110	23.9	119	71	238	143.2	0	1	0	0	0	0	0	0	0	0	0
8.83333	64	0	0	0	0	0	0	0	0	0	1	100	60	96	22.99	82	54	185	114.6	0	0	0	0	0	0	0	0	0	0	0
8.83333	64	0	0	0	0	0	0	0	0	0	1	110	60	92	23.48	98	68	218	130.4	0	0	0	0	0	0	0	0	0	0	0
8.83333	64	0	0	0	0	0	0	0	0	0	0	118	67	90	20.82	86	61	216	137.8	0	0	0	0	0	0	0	0	0	0	0
8.83333	64	1	0	0	0	0	1	1	0	0	1	110	80	105	27.73	71	57	220	148.8	0	0	0	0	0	0	0	0	0	0	0
8.83333	64	1	0	0	0	0	0	0	0	0	0	80	50	102	21.12	91	42	172	111.8	0	0	0	0	0	0	0	0	0	0	0
8.75	64	1	0	0	0	1	0	1	1	1	0	115	59	206	23.43	116	47	177	106.8	0	1	0	0	0	0	0	0	0	0	0
8.08333	64	0	0	1	0	0	0	1	1	0	0	150	100	104	26.26	76	57	219	146.8	0	0	0	0	0	0	0	0	0	0	0
7.91667	64	1	0	0	0	0	0	0	0	0	0	123	79	102	23.74	100	69	198	109	0	0	0	0	0	0	0	0	0	0	0
7.33333	64	1	0	0	0	0	0	0	0	0	0	117	67	94	20.49	55	64	197	122	0	0	0	0	0	0	0	0	0	0	0
6.83333	64	0	0	1	0	1	0	2	1	0	0	143	81	110	19.89	71	59	191	117.8	0	0	0	0	0	0	0	0	0	0	0
5.91667	64	0	0	1	0	0	0	1	0	0	1	130	66	91	23.49	109	64	210	124.2	0	0	0	0	0	0	0	0	0	0	0
5.16667	64	1	0	0	0	0	0	0	0	0	1	114	77	87	23.94	130	44	231	161	0	0	0	0	0	0	0	0	0	0	0
4.33333	64	0	0	1	1	0	0	2	1	0	1	144	89	87	25.88	409	39	156	35.2	0	0	0	0	0	0	0	0	0	0	0
3.83333	64	0	0	1	1	0	0	2	0	0	1	135	75	109	20.34	178	64	260	160.4	0	0	0	0	0	0	0	0	0	0	0
3.83333	64	1	1	1	1	0	1	3	1	0	0	180	80	90	28.72	154	34	207	142.2	1	0	0	0	0	0	0	0	0	0	0
3.58333	64	0	0	0	0	1	0	1	0	1	1	123	62	133	25.7	55	75	220	134	0	0	0	0	0	0	0	0	0	0	0
3.5	64	0	0	0	1	0	0	1	1	0	1	128	83	93	24.53	222	51	252	156.6	0	0	0	0	0	0	0	0	0	0	0
3	64	0	0	0	0	0	0	0	0	0	0	118	70	88	19.73	64	70	174	91.2	1	0	0	0	0	0	0	0	0	0	0
2.91667	64	0	0	0	0	0	0	0	1	0	1	110	70	101	21.22	89	56	188	114.2	0	0	0	0	0	0	0	0	0	0	0
2.5	64	0	0	0	0	1	0	1	0	0	1	118	62	112	23.34	143	59	290	202.4	0	0	0	0	0	0	0	0	0	0	0
2.25	64	0	0	0	0	0	0	0	0	0	1	100	46	106	17.09	101	111	278	146.8	0	0	0	0	0	0	0	0	0	0	0
2.16667	64	0	0	0	0	0	0	0	1	0	1	128	62	105	20.01	78	70	205	119.4	0	0	0	0	0	0	0	0	0	0	0
2.08333	64	0	0	0	0	0	0	0	1	0	1	118	63	91	24.14	60	51	234	171	0	0	0	0	0	0	0	0	0	0	0
2.08333	64	1	0	0	0	0	0	0	1	0	0	123	70	90	19.95	114	46	182	113.2	1	0	0	0	0	0	0	0	0	0	0
2.08333	64	1	0	1	1	0	0	2	0	0	0	139	75	93	20.45	153	76	207	100.4	0	1	0	0	0	0	0	0	0	0	0
2	64	1	0	1	1	1	0	3	0	1	0	137	87	172	24.83	163	73	215	109.4	1	1	0	0	0	0	0	0	0	0	0
0.833333	64	1	0	1	0	0	1	2	1	0	1	157	87	106	25.59	64	63	222	146.2	1	0	0	0	0	0	0	0	0	0	0
8.83333	65	1	0	0	1	1	0	2	0	1	0	123	65	128	24.65	420	47	210	79	0	1	0	0	0	1	1	1	1	0	1
1.66667	65	1	0	1	0	0	0	1	1	0	0	145	67	97	24.86	79	45	165	104.2	0	0	1	0	1	0	0	1	1	0	1
9.33333	65	1	1	0	1	1	1	3	1	1	1	122	72	128	28.49	892	42	232	11.6	0	1	0	0	0	0	0	0	1	0	1
4.41667	65	1	0	0	1	0	1	2	0	0	0	126	64	86	26.09	166	47	171	90.8	1	0	0	0	0	0	0	0	1	0	1
11.0833	65	0	0	0	0	0	0	0	0	0	0	100	54	92	22.21	90	48	209	143	1	0	0	0	0	0	0	0	0	1	1
8.83333	65	1	1	1	1	0	1	3	0	0	0	130	70	100	26.56	167	48	204	122.6	0	1	0	0	0	0	0	0	0	1	1
5.75	65	0	0	0	0	0	0	0	0	0	0	95	46	95	20.73	77	82	216	118.6	0	0	0	0	0	0	0	0	0	1	1
2.08333	65	1	0	0	0	0	1	1	0	0	0	120	55	107	25.4	90	49	189	122	1	0	0	1	1	0	0	1	0	0	0
12	65	1	0	1	1	0	0	2	1	0	1	134	67	96	20.03	164	66	239	140.2	0	1	0	0	0	0	0	0	0	0	0
11.75	65	0	0	1	0	0	0	1	1	0	1	154	93	90	23.6	101	66	271	184.8	0	0	0	0	0	0	0	0	0	0	0
11.5833	65	0	0	0	0	0	0	0	0	0	0	95	55	107	24.44	83	57	186	112.4	0	0	0	0	0	0	0	0	0	0	0
11.5833	65	0	0	0	0	0	0	0	0	0	1	109	60	98	19.68	66	84	229	131.8	0	0	0	0	0	0	0	0	0	0	0
11.4167	65	1	0	1	0	1	0	2	1	0	0	157	90	120	21.83	75	64	216	137	0	0	0	0	0	0	0	0	0	0	0
10	65	1	0	1	1	0	0	2	0	0	0	132	87	98	23.62	177	38	145	71.6	0	0	0	0	0	0	0	0	0	0	0
9.83333	65	0	0	0	0	0	0	0	0	0	0	125	67	92	17.09	68	77	178	87.4	0	0	0	0	0	0	0	0	0	0	0
9.5	65	0	0	1	0	1	0	2	1	0	0	130	60	120	18.07	130	49	189	114	0	0	0	0	0	0	0	0	0	0	0
9.33333	65	1	0	0	1	0	0	1	0	0	0	118	64	106	22.64	113	38	149	88.4	0	0	0	0	0	0	0	0	0	0	0
9.25	65	1	0	0	0	0	1	1	0	0	0	120	70	104	27.45	91	56	202	127.8	0	0	0	0	0	0	0	0	0	0	0
9.08333	65	0	0	1	0	0	0	1	1	0	1	180	90	105	19.89	53	84	231	136.4	0	0	0	0	0	0	0	0	0	0	0
9.08333	65	1	0	0	0	0	0	0	0	0	0	110	70	90	22.53	64	47	158	98.2	1	0	0	0	0	0	0	0	0	0	0
9	65	0	0	1	0	0	0	1	0	0	1	132	63	107	26.85	120	58	202	120	0	0	0	0	0	0	0	0	0	0	0
8.91667	65	1	0	0	0	0	1	1	0	0	0	110	70	105	27.31	140	51	211	132	0	0	0	0	0	0	0	0	0	0	0
8.91667	65	1	0	0	0	0	0	0	0	0	1	100	60	101	20.44	84	91	234	126.2	1	0	0	0	0	0	0	0	0	0	0
8.83333	65	0	0	1	0	0	0	1	0	0	1	136	70	106	21.18	55	73	232	148	0	0	0	0	0	0	0	0	0	0	0
8.83333	65	1	0	0	0	0	0	0	0	0	1	90	60	101	19.57	106	72	226	132.8	0	0	0	0	0	0	0	0	0	0	0
8.58333	65	0	0	1	1	0	0	2	1	0	1	143	73	101	25.32	280	50	265	159	0	0	0	0	0	0	0	0	0	0	0
8.25	65	0	0	1	0	0	0	1	0	0	1	133	59	106	24.12	101	67	222	134.8	0	0	0	0	0	0	0	0	0	0	0
8.16667	65	0	0	1	0	1	0	2	1	0	1	154	77	112	22.99	113	76	225	126.4	0	0	0	0	0	0	0	0	0	0	0
7.41667	65	1	0	0	0	0	0	0	0	0	0	120	80	88	23.1	96	54	207	133.8	1	0	0	0	0	0	0	0	0	0	0
7.33333	65	0	0	1	1	1	0	3	1	1	1	133	65	138	23.53	290	43	213	112	0	0	0	0	0	0	0	0	0	0	0
7	65	0	0	1	0	0	0	1	1	0	1	140	80	93	22.02	56	84	258	162.8	0	0	0	0	0	0	0	0	0	0	0
7	65	0	0	1	0	0	0	1	0	0	0	132	63	94	24.3	121	42	206	139.8	0	0	0	0	0	0	0	0	0	0	0
7	65	0	0	0	0	0	0	0	0	0	0	107	61	97	18.17	53	78	206	117.4	0	0	0	0	0	0	0	0	0	0	0
6.33333	65	0	0	0	1	0	0	1	0	0	1	125	66	95	19.38	160	79	228	117	0	0	0	0	0	0	0	0	0	0	0
6	65	0	0	1	0	0	0	1	0	0	0	132	78	83	20.38	67	63	180	103.6	0	0	0	0	0	0	0	0	0	0	0
5.41667	65	0	0	1	0	0	0	1	1	0	0	148	94	105	25.95	64	60	159	86.2	0	0	0	0	0	0	0	0	0	0	0
5.25	65	1	0	0	1	0	0	1	1	0	0	126	68	100	23.39	407	56	184	46.6	1	1	0	0	0	0	0	0	0	0	0
4.75	65	1	0	0	0	0	0	0	0	0	0	129	51	96	24.28	53	58	172	103.4	0	0	0	0	0	0	0	0	0	0	0
4.41667	65	1	0	1	1	0	0	2	1	0	0	136	75	105	24.91	188	61	207	108.4	0	0	0	0	0	0	0	0	0	0	0
3.58333	65	1	0	0	0	0	0	0	0	0	0	116	70	93	20.45	140	61	192	103	1	0	0	0	0	0	0	0	0	0	0
3.5	65	1	1	1	1	0	1	3	1	0	1	152	95	86	25.02	202	50	209	118.6	0	0	0	0	0	0	0	0	0	0	0
3.25	65	1	0	0	0	0	0	0	0	0	0	117	73	91	19.96	57	80	182	90.6	0	0	0	0	0	0	0	0	0	0	0
3.16667	65	1	0	1	0	1	0	2	1	0	0	143	63	119	21.08	89	80	212	114.2	0	0	0	0	0	0	0	0	0	0	0
3	65	1	0	0	0	0	0	0	0	0	0	123	68	93	17.57	108	44	172	106.4	0	0	0	0	0	0	0	0	0	0	0
2.58333	65	0	0	1	0	0	0	1	0	0	1	134	63	91	18.66	60	93	195	90	0	0	0	0	0	0	0	0	0	0	0
2.33333	65	0	0	1	0	0	0	1	1	0	0	150	81	103	25.33	73	59	172	98.4	0	0	0	0	0	0	0	0	0	0	0
2.08333	65	1	0	1	0	0	1	2	1	0	0	145	83	95	27.53	84	82	215	116.2	0	0	0	0	0	0	0	0	0	0	0
2	65	0	0	0	0	0	0	0	0	0	1	109	59	99	22.91	68	78	287	195.4	0	0	0	0	0	0	0	0	0	0	0
2	65	1	0	0	0	0	0	0	0	0	1	93	51	91	20.61	54	87	226	128.2	0	0	0	0	0	0	0	0	0	0	0
2	65	1	0	1	0	0	1	2	0	0	0	133	86	91	26.32	107	63	197	112.6	0	1	0	0	0	0	0	0	0	0	0
9.25	66	1	0	1	0	0	1	2	1	0	0	130	70	100	25.22	132	68	192	97.6	0	1	1	0	1	0	0	1	1	0	1
3.91667	66	0	0	1	0	0	0	1	1	0	0	138	61	93	17.1	95	76	201	106	0	0	0	0	0	0	0	0	1	0	1
8.91667	66	1	0	1	1	1	0	3	1	1	0	130	80	126	23.25	154	35	178	112.2	0	0	0	0	0	0	0	0	0	1	1
9.25	66	0	0	0	0	0	0	0	1	0	0	110	80	91	17.3	112	72	210	115.6	0	0	1	1	1	1	0	1	0	0	0
8.33333	66	0	0	1	0	1	0	2	1	1	0	144	80	136	20.32	68	80	192	98.4	0	0	1	0	1	0	0	1	0	0	0
13.8333	66	1	0	0	1	1	0	2	0	0	0	108	73	119	23.38	200	41	197	116	0	0	0	0	0	0	0	0	0	0	0
10.25	66	0	0	0	0	0	0	0	0	0	1	112	56	87	21.64	72	72	235	148.6	0	0	0	0	0	0	0	0	0	0	0
10.0833	66	0	0	0	0	0	0	0	0	0	1	100	60	94	21.67	80	81	203	106	0	0	0	0	0	0	0	0	0	0	0
9.83333	66	1	0	0	0	1	0	1	0	0	1	103	60	118	19.94	63	96	222	113.4	0	1	0	0	0	0	0	0	0	0	0
9.5	66	0	0	1	0	1	0	2	1	0	0	146	67	113	24.35	54	76	200	113.2	0	0	0	0	0	0	0	0	0	0	0
9.41667	66	0	0	1	0	1	0	2	0	0	0	134	70	113	25.57	65	72	188	103	0	0	0	0	0	0	0	0	0	0	0
9.33333	66	1	0	0	0	0	0	0	0	0	0	110	70	95	23.43	120	76	208	108	0	0	0	0	0	0	0	0	0	0	0
9.25	66	1	0	0	0	0	0	0	0	0	0	123	54	95	20.88	55	49	214	154	0	0	0	0	0	0	0	0	0	0	0
9.08333	66	0	0	1	0	0	0	1	1	0	1	144	68	102	20.57	76	76	259	167.8	0	0	0	0	0	0	0	0	0	0	0
8.91667	66	0	0	0	0	0	0	0	1	0	1	110	70	106	21.94	59	99	196	85.2	0	0	0	0	0	0	0	0	0	0	0
8.91667	66	0	0	1	0	0	0	1	1	0	0	140	94	94	25.23	57	68	174	94.6	0	0	0	0	0	0	0	0	0	0	0
8.91667	66	0	0	1	0	0	0	1	1	0	0	140	76	97	22.27	108	51	192	119.4	0	0	0	0	0	0	0	0	0	0	0
8.91667	66	0	0	1	0	1	0	2	1	1	1	161	81	132	26.75	138	76	211	107.4	0	0	0	0	0	0	0	0	0	0	0
8.83333	66	1	0	0	0	0	0	0	1	0	0	80	60	88	18.82	34	59	149	83.2	0	1	0	0	0	0	0	0	0	0	0
8.66667	66	0	0	0	0	1	0	1	0	0	1	102	55	113	22.96	141	89	224	106.8	0	0	0	0	0	0	0	0	0	0	0
8.5	66	1	0	0	0	1	1	2	1	0	0	123	70	113	28.01	131	48	187	112.8	0	0	0	0	0	0	0	0	0	0	0
8.08333	66	0	0	1	0	1	0	2	1	1	1	142	67	147	22.95	76	71	221	134.8	0	0	0	0	0	0	0	0	0	0	0
7.16667	66	1	0	0	0	1	0	1	0	1	0	128	78	153	17.34	55	85	163	67	0	0	0	0	0	0	0	0	0	0	0
7.08333	66	0	0	1	0	0	0	1	0	0	0	133	74	79	20.9	70	57	198	127	0	0	0	0	0	0	0	0	0	0	0
6.16667	66	1	0	0	1	0	0	1	0	0	0	115	76	96	24.23	312	51	204	90.6	0	1	0	0	0	0	0	0	0	0	0
6.08333	66	0	0	0	0	0	0	0	0	0	1	109	67	78	21.27	135	68	208	113	0	0	0	0	0	0	0	0	0	0	0
4.5	66	0	0	0	0	0	0	0	0	0	0	94	50	101	21.05	97	63	198	115.6	0	0	0	0	0	0	0	0	0	0	0
4.08333	66	1	0	1	0	0	1	2	1	0	1	151	81	106	25.8	139	54	229	147.2	0	0	0	0	0	0	0	0	0	0	0
3.66667	66	0	0	0	0	0	0	0	0	0	1	122	62	93	24.65	122	62	225	138.6	0	0	0	0	0	0	0	0	0	0	0
2.75	66	0	0	1	0	0	0	1	1	0	1	152	77	88	21.46	130	68	228	134	0	0	0	0	0	0	0	0	0	0	0
2.33333	66	1	0	0	1	0	0	1	0	0	1	111	57	83	22.71	178	42	227	149.4	1	0	0	0	0	0	0	0	0	0	0
2.25	66	0	0	0	1	0	0	1	0	0	0	105	61	104	21.23	195	48	210	123	0	0	0	0	0	0	0	0	0	0	0
2.16667	66	0	0	0	1	0	0	1	1	0	1	127	67	97	27.66	166	61	238	143.8	0	0	0	0	0	0	0	0	0	0	0
2.08333	66	0	0	0	0	0	0	0	1	0	1	121	62	102	20.64	106	54	224	148.8	0	0	0	0	0	0	0	0	0	0	0
1.75	66	1	0	1	0	0	0	1	1	0	1	134	80	96	24.88	83	56	230	157.4	0	1	0	0	0	0	0	0	0	0	0
1.66667	66	1	0	0	0	1	0	1	0	0	0	121	71	112	22.64	110	42	167	103	0	0	0	0	0	0	0	0	0	0	0
12.25	67	1	0	1	0	0	0	1	1	0	0	122	89	97	23.11	60	100	201	89	0	1	0	0	0	0	0	0	1	0	1
7	67	1	0	1	0	0	0	1	1	0	0	154	90	83	24.55	89	46	173	109.2	0	1	0	0	0	0	0	0	1	0	1
6.16667	67	1	0	1	0	0	0	1	0	0	0	139	66	109	21.6	56	86	206	108.8	0	1	0	1	1	0	0	1	0	0	0
2.91667	67	1	0	0	1	0	0	1	0	0	0	112	68	104	17.47	178	75	175	64.4	0	1	0	1	1	0	0	1	0	0	0
13.3333	67	1	0	0	0	0	0	0	0	0	0	108	60	93	23.88	116	54	167	89.8	0	0	0	0	0	0	0	0	0	0	0
11.8333	67	0	0	0	0	0	0	0	0	0	1	113	62	103	24.56	84	66	243	160.2	0	0	0	0	0	0	0	0	0	0	0
10.9167	67	0	0	0	0	0	0	0	0	0	1	116	57	91	19.82	86	117	282	147.8	0	0	0	0	0	0	0	0	0	0	0
10.9167	67	1	0	1	0	0	0	1	0	0	1	130	72	90	23.39	92	52	161	90.6	0	0	0	0	0	0	0	0	0	0	0
10.8333	67	0	0	1	0	0	0	1	0	0	0	133	76	90	25.85	76	56	217	145.8	0	0	0	0	0	0	0	0	0	0	0
10	67	0	0	0	0	0	0	0	0	0	0	107	60	88	23.42	93	74	179	86.4	0	0	0	0	0	0	0	0	0	0	0
9.91667	67	0	0	1	0	1	0	2	1	1	1	130	62	140	20.34	102	69	173	83.6	0	0	0	0	0	0	0	0	0	0	0
9.5	67	1	0	1	0	1	0	2	0	0	0	132	66	111	17.39	130	62	216	128	1	0	0	0	0	0	0	0	0	0	0
9.16667	67	0	0	0	0	0	0	0	0	0	1	117	63	100	18.36	68	91	220	115.4	0	0	0	0	0	0	0	0	0	0	0
9.08333	67	1	0	1	0	0	1	2	1	0	1	170	80	93	25.72	92	57	231	155.6	0	0	0	0	0	0	0	0	0	0	0
8.91667	67	1	0	0	0	0	0	0	1	0	1	121	65	97	21.87	101	63	230	146.8	1	1	0	0	0	0	0	0	0	0	0
8.83333	67	1	0	0	0	0	1	1	1	0	0	120	80	100	26.29	91	64	210	127.8	0	0	0	0	0	0	0	0	0	0	0
8.75	67	0	0	1	0	0	0	1	1	0	0	140	80	86	19.82	49	64	188	114.2	0	0	0	0	0	0	0	0	0	0	0
8.66667	67	1	1	1	1	0	1	3	1	0	1	147	87	94	25.56	155	46	247	170	0	0	0	0	0	0	0	0	0	0	0
8.66667	67	1	1	1	1	1	1	3	1	1	0	148	89	135	25.91	161	53	174	88.8	0	0	0	0	0	0	0	0	0	0	0
8.58333	67	1	0	1	1	1	0	3	0	0	0	139	86	116	22.62	163	42	203	128.4	0	0	0	0	0	0	0	0	0	0	0
8.5	67	0	0	0	0	0	1	1	0	0	1	120	70	87	31.39	68	60	201	127.4	0	0	0	0	0	0	0	0	0	0	0
8.5	67	1	0	1	0	1	0	2	1	1	1	150	75	175	20.05	42	85	222	128.6	0	0	0	0	0	0	0	0	0	0	0
8.25	67	0	0	1	0	0	0	1	1	0	0	141	76	83	21.86	58	59	215	144.4	0	0	0	0	0	0	0	0	0	0	0
8.08333	67	0	0	0	0	0	0	0	0	0	1	114	52	104	16.66	91	67	243	157.8	0	0	0	0	0	0	0	0	0	0	0
8.08333	67	1	0	1	1	0	0	2	1	0	0	161	77	90	23.94	240	43	219	128	0	0	0	0	0	0	0	0	0	0	0
7.91667	67	1	0	1	0	0	0	1	0	0	0	137	74	103	19.01	98	51	188	117.4	0	0	0	0	0	0	0	0	0	0	0
7.66667	67	1	0	1	0	0	1	2	0	0	0	130	80	107	25.09	78	55	212	141.4	0	0	0	0	0	0	0	0	0	0	0
7.33333	67	0	0	0	1	0	0	1	0	0	1	124	70	93	20.1	151	47	249	171.8	0	0	0	0	0	0	0	0	0	0	0
6.83333	67	1	0	1	0	0	0	1	1	0	0	141	74	92	21.16	79	82	213	115.2	0	0	0	0	0	0	0	0	0	0	0
5.58333	67	1	0	0	1	0	0	1	0	0	0	127	82	104	24.34	172	48	213	130.6	0	0	0	0	0	0	0	0	0	0	0
5.08333	67	0	0	0	0	0	0	0	0	0	1	110	70	95	21.56	99	47	224	157.2	0	0	0	0	0	0	0	0	0	0	0
5	67	0	0	0	0	0	0	0	0	0	1	115	69	109	24.32	115	58	248	167	0	0	0	0	0	0	0	0	0	0	0
4.66667	67	1	0	1	0	0	0	1	1	0	0	154	88	87	24.91	75	53	188	120	0	0	0	0	0	0	0	0	0	0	0
4.08333	67	1	1	1	0	1	1	3	1	0	1	138	70	116	25.38	138	53	203	122.4	0	0	0	0	0	0	0	0	0	0	0
3.25	67	1	1	1	1	1	1	3	1	0	1	160	80	113	25.94	178	49	192	107.4	0	1	0	0	0	0	0	0	0	0	0
3.16667	67	1	0	0	0	0	0	0	1	0	0	127	67	105	21.09	61	51	155	91.8	0	1	0	0	0	0	0	0	0	0	0
2.5	67	0	0	1	0	0	0	1	1	0	1	141	86	107	24.03	138	92	255	135.4	0	0	0	0	0	0	0	0	0	0	0
2.33333	67	1	0	1	1	0	0	2	1	0	0	157	89	88	24.09	94	40	187	128.2	0	0	0	0	0	0	0	0	0	0	0
2.08333	67	1	0	1	0	0	0	1	1	0	1	149	87	109	23.04	136	49	223	146.8	0	1	0	0	0	0	0	0	0	0	0
1.75	67	0	0	0	0	0	0	0	0	0	1	92	54	106	20.44	80	80	236	140	0	0	0	0	0	0	0	0	0	0	0
1.33333	67	0	0	0	0	1	0	1	0	0	0	111	60	123	24.55	140	42	204	134	0	0	0	0	0	0	0	0	0	0	0
1.25	67	1	0	0	0	0	0	0	0	0	0	120	71	87	16.8	121	52	154	77.8	1	0	0	0	0	0	0	0	0	0	0
1.16667	67	0	0	0	0	0	0	0	0	0	0	110	74	108	22.74	147	52	217	135.6	0	0	0	0	0	0	0	0	0	0	0
1.08333	67	0	0	1	0	0	0	1	0	0	0	135	64	92	17.53	139	55	191	108.2	0	0	0	0	0	0	0	0	0	0	0
1.08333	67	1	0	1	0	0	1	2	1	0	0	144	71	100	27.06	136	67	197	102.8	0	0	0	0	0	0	0	0	0	0	0
1	67	1	0	1	0	0	0	1	1	0	1	134	82	96	24.57	90	52	168	98	0	0	0	0	0	0	0	0	0	0	0
1	67	1	0	0	0	0	0	0	1	0	1	125	73	91	20.56	85	74	179	88	0	0	0	0	0	0	0	0	0	0	0
0.833333	67	1	0	0	1	0	0	1	0	0	0	123	80	90	24.02	157	43	191	116.6	1	0	0	0	0	0	0	0	0	0	0
0.583333	67	1	0	1	0	1	0	2	1	0	0	156	72	114	22.75	100	65	196	111	0	0	0	0	0	0	0	0	0	0	0
8.08333	68	1	0	1	0	1	0	2	1	0	0	143	93	124	21.71	80	64	182	102	1	0	1	0	1	0	0	1	1	0	1
10.5	68	1	0	0	0	0	0	0	0	0	1	112	61	92	18.42	66	85	235	136.8	0	0	0	0	0	0	0	0	1	0	1
9.91667	68	0	0	1	0	0	0	1	1	0	0	173	85	99	23.47	114	65	218	130.2	0	0	0	0	0	0	0	0	1	0	1
8.91667	68	1	1	1	0	1	1	3	0	0	0	138	60	117	26.13	97	54	185	111.6	0	0	0	0	0	0	0	0	1	0	1
8.83333	68	1	1	1	0	1	1	3	1	1	1	142	70	128	26.38	88	53	157	86.4	0	0	0	0	0	0	0	0	1	0	1
6	68	0	0	1	0	0	0	1	1	0	0	152	88	109	27.04	71	76	194	103.8	0	0	0	0	0	0	0	0	1	0	1
7.66667	68	0	0	0	0	0	0	0	0	0	1	115	61	93	19.87	78	88	236	132.4	0	0	1	0	1	0	0	1	0	1	1
10.1667	68	1	0	0	1	0	1	2	0	0	0	100	60	106	26.85	113	38	211	150.4	0	0	1	0	1	0	0	1	0	0	0
7.83333	68	1	0	1	1	0	0	2	1	0	0	135	86	89	23.36	105	40	201	140	0	0	1	0	1	0	0	1	0	0	0
12.4167	68	0	0	1	1	0	0	2	1	0	1	149	85	109	22.22	150	69	229	130	0	0	0	0	0	0	0	0	0	0	0
12.25	68	1	0	1	0	0	0	1	1	0	1	160	57	100	21.05	148	62	230	138.4	0	0	0	0	0	0	0	0	0	0	0
11.5833	68	1	0	1	0	0	1	2	0	0	0	136	72	104	27.1	116	62	205	119.8	1	0	0	0	0	0	0	0	0	0	0
11.1667	68	0	0	1	1	0	0	2	1	0	1	147	72	101	28.13	166	59	253	160.8	0	0	0	0	0	0	0	0	0	0	0
11.0833	68	1	0	1	0	0	0	1	1	0	1	156	88	93	19.84	60	70	234	152	0	0	0	0	0	0	0	0	0	0	0
10.4167	68	0	0	0	0	0	0	0	0	0	1	126	76	99	23.81	121	83	236	128.8	0	0	0	0	0	0	0	0	0	0	0
10.4167	68	1	0	1	0	0	0	1	1	0	0	149	74	97	23.39	57	49	178	117.6	0	0	0	0	0	0	0	0	0	0	0
10.1667	68	0	0	0	0	0	0	0	1	0	1	112	58	88	24.06	109	59	228	147.2	0	0	0	0	0	0	0	0	0	0	0
10.1667	68	1	0	1	0	0	1	2	1	0	0	133	84	92	27.39	132	53	213	133.6	0	0	0	0	0	0	0	0	0	0	0
10.0833	68	0	1	1	0	1	1	3	1	0	1	131	86	122	32.44	138	51	210	131.4	0	0	0	0	0	0	0	0	0	0	0
9.33333	68	1	0	0	0	0	0	0	0	0	0	123	73	96	22.83	93	52	204	133.4	0	0	0	0	0	0	0	0	0	0	0
9.16667	68	1	0	0	0	0	0	0	0	0	0	117	73	107	21.91	63	52	177	112.4	0	0	0	0	0	0	0	0	0	0	0
8.5	68	0	0	0	1	0	0	1	1	0	1	117	50	102	20.36	151	44	211	136.8	0	0	0	0	0	0	0	0	0	0	0
8.5	68	1	0	0	0	0	0	0	0	0	1	120	80	95	19.5	64	87	260	160.2	0	0	0	0	0	0	0	0	0	0	0
8.5	68	1	0	1	0	0	0	1	0	0	1	133	69	80	19.88	133	70	205	108.4	0	0	0	0	0	0	0	0	0	0	0
7.83333	68	0	0	0	0	0	0	0	0	0	0	96	51	81	22.09	81	76	216	123.8	0	0	0	0	0	0	0	0	0	0	0
7.58333	68	1	1	1	0	1	1	3	0	0	0	130	80	115	27.36	134	72	184	85.2	0	0	0	0	0	0	0	0	0	0	0
6.16667	68	0	0	0	1	0	0	1	0	0	1	113	60	86	20.63	182	42	229	150.6	0	0	0	0	0	0	0	0	0	0	0
6.16667	68	1	0	1	0	0	0	1	0	0	0	134	64	94	17.86	54	63	159	85.2	1	0	0	0	0	0	0	0	0	0	0
5.75	68	1	0	0	0	0	0	0	0	0	1	124	80	105	24.66	139	66	202	108.2	0	0	0	0	0	0	0	0	0	0	0
4.5	68	1	0	0	0	0	0	0	1	0	0	124	78	106	23.37	66	59	186	113.8	0	1	0	0	0	0	0	0	0	0	0
4.41667	68	0	0	0	0	0	0	0	0	0	1	123	75	92	20.65	99	73	233	140.2	0	0	0	0	0	0	0	0	0	0	0
4.08333	68	0	0	1	0	0	0	1	1	0	0	153	81	86	22.7	89	66	208	124.2	0	0	0	0	0	0	0	0	0	0	0
4	68	1	0	1	0	1	0	2	1	0	1	142	77	110	24.84	80	69	253	168	0	1	0	0	0	0	0	0	0	0	0
3.5	68	0	0	0	0	0	0	0	1	0	1	128	72	101	23.44	108	43	233	168.4	0	0	0	0	0	0	0	0	0	0	0
3.33333	68	0	0	1	0	0	0	1	1	0	1	163	88	105	27.03	121	68	201	108.8	0	0	0	0	0	0	0	0	0	0	0
2.66667	68	0	0	1	0	0	0	1	1	0	0	165	76	99	18.86	130	67	214	121	0	0	0	0	0	0	0	0	0	0	0
2.41667	68	0	0	1	0	0	0	1	0	0	1	135	83	102	19.55	55	88	257	158	0	0	0	0	0	0	0	0	0	0	0
2.16667	68	1	0	1	0	0	0	1	0	0	0	136	88	90	22.9	101	50	202	131.8	0	1	0	0	0	0	0	0	0	0	0
1.91667	68	0	0	1	0	1	0	2	1	0	0	156	93	117	20.16	61	68	208	127.8	0	0	0	0	0	0	0	0	0	0	0
0.666667	68	0	0	0	0	0	0	0	0	0	1	104	63	97	21.36	76	71	234	147.8	0	0	0	0	0	0	0	0	0	0	0
7.75	69	1	1	1	1	0	1	3	1	0	0	139	92	108	25.42	139	40	183	115.2	0	0	0	0	0	0	0	0	1	0	1
12.0833	69	0	0	1	1	0	0	2	1	0	0	146	88	97	23.28	236	47	217	122.8	0	0	0	0	0	0	0	0	0	0	0
11.75	69	1	0	0	0	1	0	1	0	0	0	111	68	111	23.05	50	47	194	137	0	0	0	0	0	0	0	0	0	0	0
9.91667	69	0	0	0	0	1	0	1	0	1	0	110	66	132	22.99	72	73	205	117.6	0	0	0	0	0	0	0	0	0	0	0
9.41667	69	0	0	0	0	0	0	0	1	0	1	124	64	100	27.69	78	79	190	95.4	0	0	0	0	0	0	0	0	0	0	0
9.08333	69	0	0	0	1	0	0	1	0	0	0	110	70	86	25.68	168	50	209	125.4	0	0	0	0	0	0	0	0	0	0	0
9	69	0	0	1	0	0	0	1	1	0	0	135	80	95	24.09	80	65	191	110	0	0	0	0	0	0	0	0	0	0	0
8.91667	69	0	0	0	0	0	0	0	0	0	0	123	66	104	20.13	60	72	204	120	0	0	0	0	0	0	0	0	0	0	0
8.91667	69	0	0	1	1	0	0	2	0	0	1	138	60	89	23.56	150	51	224	143	0	0	0	0	0	0	0	0	0	0	0
8.83333	69	1	0	0	0	0	0	0	0	0	0	100	70	95	19.87	114	54	195	118.2	0	0	0	0	0	0	0	0	0	0	0
8.66667	69	0	0	0	0	0	0	0	0	0	0	127	74	83	20.57	95	64	206	123	0	0	0	0	0	0	0	0	0	0	0
8.33333	69	1	0	0	0	1	0	1	0	1	1	110	59	146	20.44	107	65	205	118.6	0	0	0	0	0	0	0	0	0	0	0
7.58333	69	1	0	1	0	0	0	1	1	0	0	136	80	89	20.26	50	53	169	106	1	0	0	0	0	0	0	0	0	0	0
7.25	69	0	0	1	0	0	0	1	1	0	1	159	82	87	22.67	129	49	223	148.2	0	0	0	0	0	0	0	0	0	0	0
7.25	69	1	0	0	0	0	0	0	0	0	1	122	56	90	21.17	80	74	239	149	0	0	0	0	0	0	0	0	0	0	0
7.08333	69	1	0	0	0	0	0	0	0	0	0	114	64	89	23.3	48	45	154	99.4	0	0	0	0	0	0	0	0	0	0	0
7.08333	69	1	0	1	0	1	0	2	1	0	1	174	80	121	23.7	87	46	220	156.6	0	0	0	0	0	0	0	0	0	0	0
6	69	1	0	0	1	1	0	2	0	1	0	124	68	225	19.38	102	34	137	82.6	1	0	0	0	0	0	0	0	0	0	0
5.66667	69	0	0	0	0	0	0	0	0	0	1	104	69	101	22.77	67	82	239	143.6	0	0	0	0	0	0	0	0	0	0	0
3.58333	69	0	0	0	0	0	0	0	0	0	1	124	70	106	22.94	118	47	183	112.4	0	0	0	0	0	0	0	0	0	0	0
2.5	69	1	0	1	0	0	1	2	0	0	0	131	86	104	27.28	119	76	194	94.2	0	0	0	0	0	0	0	0	0	0	0
1	69	1	0	1	0	0	0	1	0	0	1	137	70	89	22.32	128	59	236	151.4	1	0	0	0	0	0	0	0	0	0	0
5.83333	70	1	0	1	0	0	0	1	1	0	0	130	80	106	18.07	48	116	206	80.4	0	1	1	1	1	0	0	1	0	1	1
7.5	70	0	0	1	0	0	0	1	1	0	0	130	65	97	24.3	89	61	212	133.2	0	0	1	0	1	0	0	1	0	1	1
4	70	0	0	1	0	0	0	1	1	0	0	144	83	90	22.52	83	72	215	126.4	0	0	1	0	1	0	0	1	0	0	0
9.16667	70	0	0	1	0	0	0	1	1	0	1	161	88	90	22.7	144	49	189	111.2	0	0	0	0	0	0	0	0	0	0	0
9.08333	70	1	0	1	0	1	0	2	1	0	0	156	70	111	23.81	110	63	207	122	0	0	0	0	0	0	0	0	0	0	0
9.08333	70	1	0	0	0	0	0	0	0	0	1	114	58	101	24.44	106	55	245	168.8	1	0	0	0	0	0	0	0	0	0	0
8.91667	70	1	0	0	0	0	0	0	1	0	1	120	80	97	20.87	60	108	237	117	0	1	0	0	0	0	0	0	0	0	0
8.91667	70	1	0	0	0	0	0	0	0	0	1	100	60	88	24.68	68	62	232	156.4	0	0	0	0	0	0	0	0	0	0	0
8.16667	70	0	0	0	0	0	0	0	1	0	1	120	70	84	26.11	134	69	240	144.2	0	0	0	0	0	0	0	0	0	0	0
7.25	70	0	0	0	0	0	0	0	0	0	0	113	64	83	21.36	52	67	186	108.6	0	0	0	0	0	0	0	0	0	0	0
7.25	70	1	1	1	1	0	1	3	1	0	1	126	95	100	25.79	200	70	229	119	0	0	0	0	0	0	0	0	0	0	0
6.41667	70	1	0	0	0	0	0	0	0	0	1	120	80	92	19.89	62	85	244	146.6	0	0	0	0	0	0	0	0	0	0	0
6.16667	70	1	0	1	1	1	0	3	1	0	0	152	89	118	20.8	171	50	176	91.8	0	1	0	0	0	0	0	0	0	0	0
6	70	1	0	1	0	0	0	1	1	0	0	151	89	86	19.55	105	44	160	95	0	0	0	0	0	0	0	0	0	0	0
4.25	70	0	0	0	0	0	0	0	0	0	0	121	68	95	25.43	130	62	187	99	0	0	0	0	0	0	0	0	0	0	0
4.16667	70	0	0	1	0	0	0	1	0	0	0	132	70	99	25.45	76	56	212	140.8	0	0	0	0	0	0	0	0	0	0	0
2.91667	70	1	0	0	0	0	0	0	0	0	0	106	60	95	22.32	59	58	212	142.2	0	1	0	0	0	0	0	0	0	0	0
2.75	70	0	0	1	0	0	0	1	1	0	0	139	81	109	20.96	80	75	178	87	0	0	0	0	0	0	0	0	0	0	0
2.75	70	1	0	1	0	1	0	2	1	0	1	155	83	121	20.14	96	69	250	161.8	0	0	0	0	0	0	0	0	0	0	0
2.08333	70	1	0	0	0	0	1	1	1	0	0	106	66	104	26.58	75	42	191	134	0	1	0	0	0	0	0	0	0	0	0
0.916667	70	1	0	0	1	0	0	1	0	0	0	128	62	92	23.34	90	39	176	119	0	0	0	0	0	0	0	0	0	0	0
0.833333	70	0	0	0	0	1	0	1	1	0	1	126	83	110	21.43	85	82	231	132	0	0	0	0	0	0	0	0	0	0	0
8.75	71	0	0	0	0	0	0	0	0	0	0	90	60	94	19.64	45	73	189	107	0	0	1	1	1	1	0	1	0	0	0
9.08333	71	1	0	1	0	1	0	2	1	0	0	150	60	112	20.28	53	61	179	107.4	0	0	1	0	1	0	0	1	0	0	0
11.25	71	1	0	1	0	0	0	1	1	0	0	123	90	98	20.66	81	52	213	144.8	1	0	0	0	0	0	0	0	0	0	0
9.41667	71	1	0	1	0	0	0	1	1	0	0	160	70	103	24.49	113	62	205	120.4	0	1	0	0	0	0	0	0	0	0	0
8.91667	71	0	0	1	1	0	0	2	1	0	1	160	70	98	26.62	173	53	202	114.4	0	0	0	0	0	0	0	0	0	0	0
8.91667	71	0	0	0	0	0	0	0	0	0	1	100	80	93	23.68	123	51	210	134.4	0	0	0	0	0	0	0	0	0	0	0
8.91667	71	1	0	1	0	0	0	1	1	0	0	180	70	91	18.53	41	81	146	56.8	0	0	0	0	0	0	0	0	0	0	0
8.83333	71	1	0	0	0	1	0	1	1	0	1	120	70	116	24.56	74	45	162	102.2	0	1	0	0	0	0	0	0	0	0	0
8.58333	71	1	0	0	0	0	0	0	0	0	0	110	60	95	22.39	142	60	196	107.6	0	0	0	0	0	0	0	0	0	0	0
8.5	71	0	0	0	0	0	0	0	0	0	1	118	60	90	20.44	58	78	192	102.4	0	0	0	0	0	0	0	0	0	0	0
8.08333	71	0	0	1	1	1	0	3	1	1	1	170	80	137	20.44	170	57	212	121	0	0	0	0	0	0	0	0	0	0	0
7.33333	71	1	0	1	0	0	1	2	1	0	0	156	74	99	25.32	137	54	202	120.6	0	1	0	0	0	0	0	0	0	0	0
5.5	71	1	0	1	0	0	0	1	1	0	1	142	80	90	23.4	87	69	260	173.6	0	1	0	0	0	0	0	0	0	0	0
4.25	71	0	0	1	0	0	0	1	1	0	0	150	82	105	28.43	117	67	196	105.6	0	0	0	0	0	0	0	0	0	0	0
8.66667	72	1	0	0	1	0	1	2	1	0	0	123	77	94	28.07	215	39	183	101	0	0	0	0	0	0	0	0	0	1	1
5.16667	72	1	1	1	1	1	1	3	1	0	0	144	70	116	25.28	140	28	121	65	0	0	0	0	0	1	1	1	0	0	0
9.58333	72	1	0	0	0	1	1	2	1	0	0	121	66	121	25.53	142	42	194	123.6	0	0	0	0	0	0	0	0	0	0	0
9.5	72	0	0	0	1	0	0	1	1	0	1	127	70	98	19.22	193	62	225	124.4	0	0	0	0	0	0	0	0	0	0	0
9	72	1	0	1	0	0	0	1	0	0	0	130	70	90	20.05	36	76	159	75.8	0	0	0	0	0	0	0	0	0	0	0
8.83333	72	1	0	1	0	0	0	1	1	0	0	130	80	94	24.42	60	53	147	82	0	0	0	0	0	0	0	0	0	0	0
8.66667	72	1	0	0	0	0	0	0	0	0	0	100	70	98	24.9	92	45	218	154.6	0	0	0	0	0	0	0	0	0	0	0
7.16667	72	0	0	0	0	0	0	0	1	0	1	127	78	101	19.45	115	59	165	83	0	0	0	0	0	0	0	0	0	0	0
6.66667	72	1	0	1	1	0	0	2	1	0	0	140	60	85	22.5	165	49	210	128	0	0	0	0	0	0	0	0	0	0	0
3.91667	72	0	0	1	0	0	0	1	1	0	1	140	70	98	27.56	135	65	228	136	0	0	0	0	0	0	0	0	0	0	0
3.75	72	0	0	1	0	0	0	1	1	0	1	133	75	80	19.75	96	77	223	126.8	0	0	0	0	0	0	0	0	0	0	0
2.91667	72	1	0	0	0	0	0	0	0	0	1	110	80	95	20.14	71	114	233	104.8	1	0	0	0	0	0	0	0	0	0	0
2	72	1	1	1	1	0	1	3	1	0	0	140	77	103	25.47	161	44	169	92.8	0	1	0	0	0	0	0	0	0	0	0
1	72	1	0	0	0	1	1	2	0	1	1	118	60	131	25.1	109	63	235	150.2	0	0	0	0	0	0	0	0	0	0	0
3.16667	73	1	1	1	1	0	1	3	0	0	1	138	80	92	27.43	98	40	231	171.4	0	0	0	0	0	0	0	0	1	0	1
5.33333	73	0	0	0	0	1	0	1	0	1	0	120	80	127	17.72	92	75	219	125.6	0	0	0	0	0	0	0	0	0	1	1
4.16667	73	1	1	1	0	1	1	3	1	0	0	155	83	114	27.25	125	46	161	90	0	1	0	0	0	0	0	0	0	0	0
9	74	1	0	1	0	0	1	2	1	0	1	154	82	99	28.23	111	62	236	151.8	0	1	0	1	1	0	0	1	1	0	1
2.33333	74	1	0	0	0	0	0	0	1	0	0	121	75	104	21.51	81	59	193	117.8	0	0	0	0	0	0	0	0	1	0	1
6	74	1	0	1	0	1	0	2	1	1	0	141	61	131	22.37	131	63	196	106.8	0	0	0	0	0	0	0	0	0	0	0
5.5	74	0	0	0	0	0	0	0	0	0	1	122	52	84	24.44	96	68	225	137.8	0	0	0	0	0	0	0	0	0	0	0
5.25	74	1	0	1	0	0	0	1	1	0	0	152	80	100	22.15	87	74	167	75.6	1	1	0	0	0	0	0	0	0	0	0
4.41667	74	0	0	0	0	0	0	0	0	0	1	110	70	87	22.55	46	80	202	112.8	0	0	0	0	0	0	0	0	0	0	0
3.75	74	0	0	1	0	0	0	1	1	0	1	148	81	88	23.56	94	56	225	150.2	0	0	0	0	0	0	0	0	0	0	0
1	74	0	0	1	0	0	0	1	1	0	1	157	84	88	21.27	80	84	233	133	0	0	0	0	0	0	0	0	0	0	0
11.1667	75	0	0	0	0	0	1	1	0	0	1	126	69	86	37.81	60	75	237	150	0	0	0	0	0	0	0	0	0	0	0
10.5833	75	0	0	0	0	0	0	0	0	0	1	110	70	95	23.45	105	56	237	160	0	0	0	0	0	0	0	0	0	0	0
5.91667	75	1	0	1	0	0	0	1	1	0	1	130	60	102	21.48	147	48	284	206.6	0	0	0	0	0	0	0	0	0	0	0
3.16667	75	0	0	0	0	0	0	0	1	0	0	120	57	101	16.96	112	68	218	127.6	0	0	0	0	0	0	0	0	0	0	0
2	75	0	0	1	0	0	0	1	1	0	0	176	79	97	22.93	103	78	210	111.4	0	0	0	0	0	0	0	0	0	0	0
1.33333	75	0	0	0	0	0	0	0	0	0	0	120	60	80	28.83	113	65	192	104.4	0	0	0	0	0	0	0	0	0	0	0
1	75	1	0	0	0	0	0	0	0	0	0	114	56	108	21.21	79	59	177	102.2	1	1	0	0	0	0	0	0	0	0	0
8.5	77	1	0	1	0	0	0	1	0	0	1	136	71	95	22.63	103	90	220	109.4	0	0	0	0	0	0	0	0	0	0	0
7.5	77	1	0	0	0	0	0	0	0	0	0	126	74	92	24.52	93	56	178	103.4	0	1	0	0	0	0	0	0	0	0	0
4.58333	77	0	0	1	0	0	0	1	0	0	0	138	76	89	19.63	37	76	174	90.6	0	0	0	0	0	0	0	0	0	0	0
7.91667	78	1	0	1	0	0	0	1	1	0	0	130	80	99	24.84	60	50	158	96	0	0	0	0	0	0	0	0	0	0	0
5	78	1	0	1	0	1	0	2	1	0	0	150	80	113	24.69	98	58	206	128.4	0	1	0	0	0	0	0	0	0	0	0
2	78	0	0	1	0	1	0	2	1	1	0	162	78	116	22.49	69	53	214	147.2	0	0	0	0	0	0	0	0	0	0	0
3.5	79	0	0	1	1	0	0	2	1	0	1	137	77	96	22.83	158	69	225	124.4	0	0	0	0	0	0	0	0	0	0	0
11.1667	80	1	0	1	0	0	0	1	1	0	0	163	86	86	21.08	82	55	153	81.6	1	0	0	0	0	0	0	0	0	0	0
5.25	80	1	0	0	0	0	0	0	0	0	0	123	68	97	21.37	72	42	115	58.6	0	0	0	0	0	0	0	0	0	0	0
4.33333	80	0	0	1	0	0	0	1	1	0	1	142	61	109	22.83	87	89	212	105.6	0	0	0	0	0	0	0	0	0	0	0
3.25	80	1	0	1	0	0	0	1	0	0	0	137	84	98	23.76	66	86	177	77.8	0	0	0	0	0	0	0	0	0	0	0
7.66667	81	1	0	1	0	1	0	2	1	1	0	147	71	138	21.7	78	51	179	112.4	0	0	0	0	0	0	0	0	0	1	1
4.66667	81	0	0	0	0	1	0	1	1	0	1	120	80	112	23.08	123	54	154	75.4	0	0	0	0	0	0	0	0	0	0	0
9.16667	82	1	0	1	0	0	0	1	0	0	0	130	76	92	18.29	66	64	187	109.8	0	0	0	0	0	0	0	0	0	0	0
5.16667	82	0	0	1	0	0	0	1	1	0	0	154	84	108	22.63	103	64	216	131.4	0	0	0	0	0	0	0	0	0	0	0
3.16667	82	1	0	0	0	1	0	1	1	1	0	100	51	135	20.68	75	56	151	80	0	0	0	0	0	0	0	0	0	0	0
5.75	83	1	0	1	0	0	0	1	1	0	0	130	80	100	20.89	50	42	182	130	0	1	0	0	0	0	0	0	1	0	1
2.25	83	1	1	0	1	1	1	3	1	1	1	126	72	114	25.85	164	67	227	127.2	0	0	0	0	0	0	0	0	0	0	0
2.08333	83	1	0	1	0	0	0	1	0	0	0	133	55	96	20.44	120	51	184	109	0	0	0	0	0	0	0	0	0	0	0
8.16667	87	1	0	0	0	0	0	0	0	0	0	90	60	86	21.91	77	55	190	119.6	0	1	0	0	0	0	0	0	0	0	0
